# Supplementary material for: FoxP3 forms a head-to-head dimer in vivo and stabilizes its multimerization on adjacent microsatellites
Source: Cell Rep. Author manuscript; Available in PMC 2026 Jan 21. (PMC12820563; doi:10.1016/j.celrep.2025.116633)
Supplement: 2 [file NIHMS2132744-supplement-2.xlsx]

## Sheet: Sheet1
dsDNA	Sequence (5’→3’)	Length
Figure 1A
NBS1	GATGATTGTTCTCCCAGCTGATGAATT	27bp
NBS2	AATTTTCCTAATCTTTCTGTTCAAGCGCCATCTAC	35bp
Figure 1C
Random	ATGAGATAGCTTACCTACACGTTAGCAGTA	30bp
sFKHM	TAGGAAAATTTGTTTACTCGACGCGGCATC	30bp
IR-FKHM	TAGGAAAATTTGTTTACTCGAGTAAACATC	30bp
DNA A	TAGGAAAATTTGTTTACTCGAGTGGCACTC	30bp
DNA B	TAGGAAAATTTGTTTACTCGACAGGCACTC	30bp
DNA C	TAGGAAAATTTGTTTACTCGAAACGCCGTC	30bp
DNA D	TAGGAAAATTTGTTTACTCGAAGGCGAATC	30bp
DNA E	TAGGAAAATTTGTTTACTCGACATACTTTC	30bp
DNA F	TAGGAAAATTTGTTTACTCGACATGTCATC	30bp
DNA G	TAGGAAAATTTGTTTACTCGAAACATAGTC	30bp
DNA H	TAGGAAAATTTGTTTACTCGAGAACCATTC	30bp
DNA I	TAGGAAAATTTGTTTACTCGAAGGGGCGTC	30bp
DNA J	TAGGAAAATTTGTTTACTCGATTGGGTCTC	30bp
DNA K	TAGGAAAATTTGTTTACTCGAGCCTTGATC	30bp
DNA L	TAGGAAAATTTGTTTACTCGACTTCTTCTC	30bp
Figure 1G
Var1	TTAGGAAATTGCGCATCTCGAGTAAACAAATTT	33bp
Var2	TTAGGAAATTTGCGCATCTCGAGTAAACAAATTT	34bp
Var3	TTAGGAAATTTTGCGCATCTCGAGTAAACAAATTT	35bp
Var4	TTATTTCCTTGCGCATCTCGAGTAAACAAATTT	33bp
Var5	TTATTTCCTTTGCGCATCTCGAGTAAACAAATTT	34bp
Var6	TTATTTCCTTTTGCGCATCTCGAGTAAACAAATTT	35bp
Var7	TTAGGAAATTTGTGCATTCGAGTAAACAAATTT	33bp
Var8	TTAGGAAATTTTGTGCATTCGAGTAAACAAATTT	34bp
Var9	TTAGGAAATTTTTGTGCATTCGAGTAAACAAATTT	35bp
Var10	TTATTTCCTTTGTGCATTCGAGTAAACAAATTT	33bp
Var11	TTATTTCCTTTTGTGCATTCGAGTAAACAAATTT	34bp
Var12	TTATTTCCTTTTTGTGCATTCGAGTAAACAAATTT	35bp
Figure2A
NBS1	GATGATTGTTCTCCCAGCTGATGAATT	27bp
NBS2	AATTTTCCTAATCTTTCTGTTCAAGCGCCATCTAC	35bp
Figure 3C
IR-FKHM	AAATTTGTTTACTCGAGTAAACAAATTT	28bp
G1-G2_#1	AAATTTGTTTACTCGAGATGCACAATTT	28bp
G2-G2_#1	AAATTGTGCATCTCGAGATGCACAATTT	28bp
G1-G2_#6	AAATTTGTTTACTCGAAATGCACAATTT	28bp
G2-G2_#6	AAATTGTGCATTTCGAAATGCACAATTT	28bp
Figure 4D
(GCAT)15	GCATGCATGCATGCATGCATGCATGCATGCATGCATGCATGCATGCATGCATGCATGCAT	60bp
(TTTG)18	TTTGTTTGTTTGTTTGTTTGTTTGTTTGTTTGTTTGTTTGTTTGTTTGTTTGTTTGTTTGTTTGTTTGTTTG	72bp
Figure 4E
random	GGCGCTTGAACTTCCGAGAGGCAAGGCGTGGAGTCGGCTGGGAGAACA	48bp
sFKHM	GGCGCTTGATGGAAAATTTGTTTACTCGACGCGGCATCGGGAGAACAA	48bp
(GCAT)12	GCATGCATGCATGCATGCATGCATGCATGCATGCATGCATGCATGCAT	48bp
(GCGT)12	GCGTGCGTGCGTGCGTGCGTGCGTGCGTGCGTGCGTGCGTGCGTGCGT	48bp
(TTTG)12	TTTGTTTGTTTGTTTGTTTGTTTGTTTGTTTGTTTGTTTGTTTGTTTG	48bp
Biotin-(GCAT)12	Bio-GACGTCAGAGTCACGGTTGCATGCATGCATGCATGCATGCATGCATGCATGCATGCATGCATGCATGCATCAAGTCATGGAC	82bp
Biotin-(GCGT)12	Bio-GACGTCAGAGTCACGGTTGCGTGCGTGCGTGCGTGCGTGCGTGCGTGCGTGCGTGCGTGCGTGCGTGCATCAAGTCATGGAC	82bp
Biotin-(TTTG)12	Bio-GACGTCAGAGTCACGGTTTTTGTTTGTTTGTTTGTTTGTTTGTTTGTTTGTTTGTTTGTTTGTTTGGCATCAAGTCATGGAC	82bp
Figure 5F&G
random	CACGTTAGCAGTATTCATCAGCTGGGAGAACAATCATCCT	40bp
(AAAC)5-IR-FKHM	AAACAAACAAACAAACAAACTGTTTACTGCAGTAAACAAAT	41bp
(TTTG)5-IR-FKHM	TTTGTTTGTTTGTTTGTTTGTGTTTACTGCAGTAAACAAAT	41bp
(TTTG)5-2-IR-FKHM	TTTGTTTGTTTGTTTGTTTGCGTGTTTACTGCAGTAAACAAAT	43bp
(TTTG)5-5-IR-FKHM	TTTGTTTGTTTGTTTGTTTGCGCGCTGTTTACTGCAGTAAACAAAT	46bp
(TTTG)5-10-IR-FKHM	TTTGTTTGTTTGTTTGTTTGCGCGCGCGCGTGTTTACTGCAGTAAACAAAT	51bp
(TTTG)5-sFKHM	TTTGTTTGTTTGTTTGTTTGTGTTTACTGCACGCGGCAAAT	41bp
Figure 6&S4
DNA1	TTAGGAAAATTTGTTTACTCGAGTAAACAAA	31bp
DNA2	TTAGGAAAATTTGTTTACTCCTCGCGGCAAA	31bp
Figure S1F
random	TTAGCAGTATTCATCAGCTGGGAGAACA	28bp
sFKHM	AAATTTGCCGCGTCGAGTAAACAAATTT	28bp
IR-FKHM	AAATTTGTTTACTCGAGTAAACAAATTT	28bp
DNA 1	AATTTGCGCATCTCGAGTAAACAAATTT	28bp
DNA 2	AATTTTGTTGTGTCGAGTAAACAAATTT	28bp
DNA 3	AATTTTGTGCATTCGAGTAAACAAATTT	28bp
DNA 4	AATTTTGTTTATTCGAGTAAACAAATTT	28bp
DNA 5	AATTTGTGTTTATCGAGTAAACAAATTT	28bp
DNA 6	AATTTGCGCATTTCGAGTAAACAAATTT	28bp
DNA 7	AATTTGCCGCATTCGAGTAAACAAATTT	28bp
DNA 8	AATTTGTGTTGTTCGAGTAAACAAATTT	28bp
DNA 9	AATTTGTGCATCTCGAGTAAACAAATTT	28bp
DNA 10	AATTTGTTGCATTCGAGTAAACAAATTT	28bp
Figure S3B
(GCAT)15	GCATGCATGCATGCATGCATGCATGCATGCATGCATGCATGCATGCATGCATGCATGCAT	60bp
(GCGT)15	GCGTGCGTGCGTGCGTGCGTGCGTGCGTGCGTGCGTGCGTGCGTGCGTGCGTGCGTGCGT	60bp
Figure R1
Random	CTGCTAACGTGTAGGTAAGCTATCTCAT	28bp
sFKHM	GAATTTGCCGCGTCGAGTAAACAAAATT	28bp
IR-FKHM	GAATTTGTTTACTCGAGTAAACAAAATT	28bp
DNA a	GAATTGCGTGCATCGATGCACGCAAATT	28bp
DNA b	GAATTGCGTGCATCGATGCACGCAAATT	28bp
DNA c	GAATTGCGTGCAAGCTTGCACGCAAATT	28bp
DNA d	TTGAAGCGTGCAGATCTGCACGCTTAAA	28bp
DNA e	TTGAAGCGTGCAAGCTTGCACGCTTAAA	28bp
DNA f	GAATTTGTTTACGATCGTAAACAAAATT	28bp
DNA g	GAATTTGTTTACAGCTGTAAACAAAATT	28bp
DNA h	TTGAATGTTTACGATCGTAAACATTAAA	28bp
DNA i	TTGAATGTTTACAGCTGTAAACATTAAA	28bp
Barcoded primers compatible with Illumina sequencing (5’→3’)
P5+Read1+15overlap	AATGATACGGCGACCACCGAGATCTACACTCTTTCCCTACACGACGCTCTTCCGATCTGTAGATGGCGCTTGA	73bp
P7+Read2+14overlap-701	CAAGCAGAAGACGGCATACGAGATTCGCCTTAGTGACTGGAGTTCAGACGTGTGCTCTTCCGATCTGATGATTGTTCTCC	80bp
P7+Read2+14overlap-702	CAAGCAGAAGACGGCATACGAGATCTAGTACGGTGACTGGAGTTCAGACGTGTGCTCTTCCGATCTGATGATTGTTCTCC	80bp
P7+Read2+14overlap-703	CAAGCAGAAGACGGCATACGAGATTTCTGCCTGTGACTGGAGTTCAGACGTGTGCTCTTCCGATCTGATGATTGTTCTCC	80bp
P7+Read2+14overlap-704	CAAGCAGAAGACGGCATACGAGATGCTCAGGAGTGACTGGAGTTCAGACGTGTGCTCTTCCGATCTGATGATTGTTCTCC	80bp
P7+Read2+14overlap-705	CAAGCAGAAGACGGCATACGAGATAGGAGTCCGTGACTGGAGTTCAGACGTGTGCTCTTCCGATCTGATGATTGTTCTCC	80bp
P7+Read2+14overlap-706	CAAGCAGAAGACGGCATACGAGATCATGCCTAGTGACTGGAGTTCAGACGTGTGCTCTTCCGATCTGATGATTGTTCTCC	80bp
P7+Read2+14overlap-707	CAAGCAGAAGACGGCATACGAGATGTAGAGAGGTGACTGGAGTTCAGACGTGTGCTCTTCCGATCTGATGATTGTTCTCC	80bp
P7+Read2+14overlap-708	CAAGCAGAAGACGGCATACGAGATCCTCTCTGGTGACTGGAGTTCAGACGTGTGCTCTTCCGATCTGATGATTGTTCTCC	80bp
P7+Read2+14overlap-709	CAAGCAGAAGACGGCATACGAGATAGCGTAGCGTGACTGGAGTTCAGACGTGTGCTCTTCCGATCTGATGATTGTTCTCC	80bp
P7+Read2+14overlap-710	CAAGCAGAAGACGGCATACGAGATCAGCCTCGGTGACTGGAGTTCAGACGTGTGCTCTTCCGATCTGATGATTGTTCTCC	80bp
P7+Read2+14overlap-711	CAAGCAGAAGACGGCATACGAGATTGCCTCTTGTGACTGGAGTTCAGACGTGTGCTCTTCCGATCTGATGATTGTTCTCC	80bp
P7+Read2+14overlap-712	CAAGCAGAAGACGGCATACGAGATTCCTCTACGTGACTGGAGTTCAGACGTGTGCTCTTCCGATCTGATGATTGTTCTCC	80bp
P7+Read2+14overlap-714	CAAGCAGAAGACGGCATACGAGATTCATGAGCGTGACTGGAGTTCAGACGTGTGCTCTTCCGATCTGATGATTGTTCTCC	80bp
P7+Read2+14overlap-715	CAAGCAGAAGACGGCATACGAGATCCTGAGATGTGACTGGAGTTCAGACGTGTGCTCTTCCGATCTGATGATTGTTCTCC	80bp
P7+Read2+14overlap-716	CAAGCAGAAGACGGCATACGAGATTAGCGAGTGTGACTGGAGTTCAGACGTGTGCTCTTCCGATCTGATGATTGTTCTCC	80bp
P7+Read2+14overlap-718	CAAGCAGAAGACGGCATACGAGATGTAGCTCCGTGACTGGAGTTCAGACGTGTGCTCTTCCGATCTGATGATTGTTCTCC	80bp
P7+Read2+14overlap-719	CAAGCAGAAGACGGCATACGAGATTACTACGCGTGACTGGAGTTCAGACGTGTGCTCTTCCGATCTGATGATTGTTCTCC	80bp
P7+Read2+14overlap-720	CAAGCAGAAGACGGCATACGAGATAGGCTCCGGTGACTGGAGTTCAGACGTGTGCTCTTCCGATCTGATGATTGTTCTCC	80bp
P7+Read2+14overlap-721	CAAGCAGAAGACGGCATACGAGATGCAGCGTAGTGACTGGAGTTCAGACGTGTGCTCTTCCGATCTGATGATTGTTCTCC	80bp
P7+Read2+14overlap-722	CAAGCAGAAGACGGCATACGAGATCTGCGCATGTGACTGGAGTTCAGACGTGTGCTCTTCCGATCTGATGATTGTTCTCC	80bp
P7+Read2+14overlap-723	CAAGCAGAAGACGGCATACGAGATGAGCGCTAGTGACTGGAGTTCAGACGTGTGCTCTTCCGATCTGATGATTGTTCTCC	80bp
P7+Read2+14overlap-724	CAAGCAGAAGACGGCATACGAGATCGCTCAGTGTGACTGGAGTTCAGACGTGTGCTCTTCCGATCTGATGATTGTTCTCC	80bp
P7+Read2+14overlap-726	CAAGCAGAAGACGGCATACGAGATGTCTTAGGGTGACTGGAGTTCAGACGTGTGCTCTTCCGATCTGATGATTGTTCTCC	80bp
P7+Read2+14overlap-727	CAAGCAGAAGACGGCATACGAGATACTGATCGGTGACTGGAGTTCAGACGTGTGCTCTTCCGATCTGATGATTGTTCTCC	80bp
P7+Read2+14overlap-728	CAAGCAGAAGACGGCATACGAGATTAGCTGCAGTGACTGGAGTTCAGACGTGTGCTCTTCCGATCTGATGATTGTTCTCC	80bp
P7+Read2+14overlap-729	CAAGCAGAAGACGGCATACGAGATGACGTCGAGTGACTGGAGTTCAGACGTGTGCTCTTCCGATCTGATGATTGTTCTCC	80bp
