# Supplementary material for: FoxP3 forms a head-to-head dimer in vivo and stabilizes its multimerization on adjacent microsatellites
Source: Cell Rep. Author manuscript; Available in PMC 2026 Jan 21. (PMC12820563; doi:10.1016/j.celrep.2025.116633)
Supplement: 3 [file NIHMS2132744-supplement-3.csv]

sequence	Foxp1_Counts	Foxp3_Counts	Input_Counts	Foxp3_Counts_RPM	Foxp1_Counts_RPM	Input_Counts_RPM	Foxp3/Input_RPM	Foxp1/Input_RPM
TTTTTTT	439	120	642	5.768707702753491	17.26812924443438	26.585280922563907	0.21698878110621642	0.6495372117651118
GTTTTTT	2735	4810	1153	231.22903375203575	107.58162524721648	47.74583941388814	4.8429148296589934	2.253214658446732
CTTTTTT	978	232	867	11.152834891990082	38.46977312313628	35.902552273929764	0.31064183980280946	1.0715052464688053
ATTTTTT	1306	652	826	31.3433118516273	51.37170112353372	34.20473838323643	0.9163441480081163	1.501888438612082
TGTTTTT	2415	6561	1099	315.4040936480471	94.99437841756044	45.50969428956034	6.930481484697623	2.087343804446333
GGTTTTT	1614	2558	1332	122.96961919702856	63.48692619707766	55.15824640008587	2.229396821376053	1.1509960947014228
CGTTTTT	1171	2668	1199	128.25760125788597	46.06145636727258	49.65070377905627	2.583198051504514	0.9277100395644802
AGTTTTT	1242	3325	990	159.8412759304613	48.854251757602505	40.99599394600977	3.8989486665688955	1.1916835538111792
TCTTTTT	765	526	793	25.286168763736136	30.091386952146472	32.838205251702774	0.7700228611740272	0.9163529712265907
GCTTTTT	1996	1648	1310	79.22358578448127	78.51295209997956	54.24722431239676	1.4604173169902968	1.4473174083127698
CCTTTTT	1050	336	1115	16.152381567709774	41.301903659808886	46.17225580787969	0.3498287290731252	0.8945177777681887
ACTTTTT	1288	387	956	18.604082341380007	50.66366848936557	39.588050719581155	0.4699418638508009	1.2797717384025216
TATTTTT	1287	3460	867	166.33107209605896	50.62433334302289	35.902552273929764	4.632848128093623	1.4100483151383971
GATTTTT	1438	1010	1095	48.55328983150854	56.563940440766835	45.3440539099805	1.0707752316962924	1.247438981813595
CATTTTT	847	751	887	36.10249570639893	33.316868952245834	36.730754171828956	0.9828955740333839	0.9070564899481035
AATTTTT	845	764	851	36.727439040863885	33.23819865956048	35.23999075561042	1.0422090997574014	0.9431954420779397
TTGTTTT	2904	6422	1004	308.72200722569096	114.22926497912857	41.5757352745392	7.42553331136758	2.7474983719429753
GTGTTTT	3684	8608	1501	413.80863254418375	144.91067912641518	62.156552437334	6.657522277500575	2.3313821864961635
CTGTTTT	2402	5451	1149	262.0435473975773	94.48302151510566	47.5801990343083	5.507407550116121	1.985763477932858
ATGTTTT	2671	6325	1160	304.05896849929854	105.06417588128527	48.03571007815285	6.329852686774121	2.1872098010073877
TGGTTTT	1379	2681	1386	128.8825445923509	54.243166806549006	57.39439152441367	2.2455599087156197	0.94509525000323
GGGTTTT	1458	1394	1427	67.01315448031973	57.35064336762034	59.092205415107	1.134043889707114	0.9705280580534666
CGGTTTT	1312	1803	1327	86.6748332338712	51.60771200158977	54.951195925611074	1.5773056759529906	0.9391553929318032
AGGTTTT	1210	1490	1149	71.62812064252252	47.595527074636905	47.5801990343083	1.5054186845850341	1.0003221516647618
TCGTTTT	1205	1765	1124	84.84807579466593	47.39885134292353	46.54494666193432	1.822927769386766	1.0183458085620185
GCGTTTT	2377	3148	1734	151.3324320688999	93.49964285653878	71.80510454785953	2.1075442062483707	1.3021308644459868
CCGTTTT	1388	1711	1435	82.25215732842686	54.59718312363308	59.42348617426668	1.3841691665011424	0.918781219996419
ACGTTTT	1621	1657	1247	79.65623886218779	63.76227222147639	51.63838833401432	1.5425779431175246	1.2347843199334716
TAGTTTT	1289	2474	1027	118.93152380510114	50.70300363570824	42.52816745712327	2.7965353533045465	1.1922216889976933
GAGTTTT	1290	1801	1249	86.57868810549198	50.742338782050915	51.72120852380424	1.6739494411783684	0.9810741131212584
CAGTTTT	1001	1530	962	73.551023210107	39.3744814890178	39.8365112889509	1.8463218999427593	0.9884018508402554
AAGTTTT	1045	2045	991	98.30839376775741	41.105227928095516	41.037404040904725	2.3955802289483725	1.0016527333727832
TTCTTTT	784	402	724	19.325170804224193	30.838754732657303	29.98090870395058	0.6445825573551651	1.0286130763139172
GTCTTTT	1556	712	1133	34.22766570300404	61.2054877092025	46.91763751598896	0.7295266239980577	1.3045304697693787
CTCTTTT	851	326	842	15.67165592581365	33.47420953761654	34.86729990155578	0.44946571630326837	0.960045935077494
ATCTTTT	973	367	908	17.64263105758776	38.2730973914229	37.6003661646231	0.4692143416993399	1.0178916137107397
TGCTTTT	1661	6062	1309	291.41588411743055	65.3356780751834	54.2058142175018	5.376100116273857	1.205326015637784
GGCTTTT	1498	1944	1502	93.45306478460655	58.924049221327344	62.197962532228956	1.5025100659234973	0.9473630135520086
CGCTTTT	1248	1939	1286	93.21270196365849	49.09026263565856	53.25338203491774	1.7503621066271395	0.921824319129075
AGCTTTT	1098	2090	1091	100.47165915628997	43.18999068425729	45.17841353040066	2.2238863940780558	0.9559873246809484
TCCTTTT	1015	284	1151	13.652608229849928	39.925173537815255	47.66301922409823	0.2864402728173633	0.8376551504238164
GCCTTTT	1893	1433	1632	68.88798448371459	74.46143202668402	67.58127486857367	1.0193353797732003	1.1018056728212111
CCCTTTT	1153	262	1276	12.595011817678456	45.35342373310442	52.83928108596814	0.2383645567998304	0.8583277970666477
ACCTTTT	1365	320	1166	15.383220540675973	53.692474757751555	48.284170647522615	0.3185975928420604	1.1120098789665436
TACTTTT	1460	861	982	41.39047776725629	57.42931366030569	40.66471318685009	1.0178475273407532	1.4122640776150077
GACTTTT	1397	425	1214	20.43083978058528	54.951199440717154	50.271855202480666	0.4064071178255845	1.0930807947983903
CACTTTT	875	291	930	13.989116179177215	34.41825304984074	38.51138825231221	0.3632462192099064	0.893716238540798
AACTTTT	871	259	1027	12.450794125109617	34.26091246447004	42.52816745712327	0.292765827205286	0.8056051909363778
TTATTTT	1713	2987	832	143.5927492343723	67.3811056850025	34.45319895260619	4.167762460371196	1.9557285748035158
GTATTTT	2186	3769	1156	181.18549443064921	85.98662990508784	47.87006969857302	3.7849431925111707	1.796250359494485
CTATTTT	1426	2531	839	121.67165996390904	56.09191868465473	34.743069616870905	3.5020411640549582	1.614477917559047
ATATTTT	1421	2072	838	99.60635300087694	55.89524295294136	34.70165952197594	2.870362811836074	1.61073688471711
TGATTTT	1222	2759	1106	132.63220459914066	48.06754883074901	45.799564953825055	2.895927171641476	1.0495197690024027
GGATTTT	1166	755	1297	36.29478596315738	45.8647806355592	53.708893078762294	0.6757686461706126	0.8539513292202845
CGATTTT	1095	1405	1121	67.54195268640545	43.07198524522927	46.42071637724945	1.4549959147012952	0.9278612784687361
AGATTTT	925	761	1011	36.583221348295055	36.3850103669745	41.86560593880392	0.8738251967920811	0.8690907381147056
TCATTTT	869	572	848	27.497506716458304	34.18224217178469	35.11576047092554	0.7830531461571266	0.9734159737217206
GCATTTT	2216	3229	1243	155.22630976825852	87.16668429536809	51.47274795443448	3.0156989074232134	1.6934530942962507
CCATTTT	922	576	1027	27.689796973216755	36.267004927946466	42.52816745712327	0.6510931137847287	0.8527761033792655
ACATTTT	1351	556	935	26.728345689424508	53.141782708954096	38.718438726787	0.6903260195492528	1.3725187393000027
TAATTTT	848	1053	829	50.62041009166188	33.35620409858851	34.32896866792131	1.474568332691104	0.9716634490612648
GAATTTT	1026	605	996	29.083901334715517	40.35786014758468	41.24445451537952	0.7051590735397048	0.9785039133572674
CAATTTT	765	590	803	28.36281287187133	30.091386952146472	33.25230620065236	0.8529577678228794	0.9049413526558986
AAATTTT	791	340	777	16.344671824468225	31.114100757056026	32.175643733383424	0.5079827449577962	0.9670078713848386
TTTGTTT	2731	2063	956	99.17369992317043	107.42428466184577	39.588050719581155	2.5051422871426414	2.7135532745165265
GTTGTTT	5219	9582	1409	460.6313100648662	205.2901287624215	58.34682370699774	7.894710985092083	3.5184456619838302
CTTGTTT	3267	1760	1119	84.60771297371787	128.50792310151965	46.33789618745952	1.825885936457671	2.773279187765497
ATTGTTT	3569	3816	1197	183.444904947561	140.38713729700754	49.56788358926635	3.7008823388070775	2.8322197183219577
TGTGTTT	4092	6717	1489	322.90341366162664	160.95941883422662	61.65963129859448	5.236869031829373	2.6104505564550085
GGTGTTT	4783	3200	1712	153.83220540675975	188.14000495701512	70.89408246017042	2.169887811062164	2.653818180984507
CGTGTTT	3424	2087	1422	100.32744146372112	134.68354107731963	58.88515494063221	1.7037815654025341	2.2872240246817226
AGTGTTT	3296	3144	1295	151.14014181214145	129.64864234545723	53.62607288897237	2.8184077943776082	2.417641929773271
TCTGTTT	2540	1006	1038	48.360999574750096	99.91127171039483	42.98367850096782	1.1251014631905272	2.324400218751525
GCTGTTT	3951	3491	1530	167.82132158593697	155.41316319990943	63.357445189287816	2.6488019061461685	2.4529581761953048
CCTGTTT	2977	1107	1384	53.21632855790095	117.10073066214386	57.31157133462376	0.9285442244671324	2.043230152920263
ACTGTTT	2961	1091	1081	52.44716753086715	116.47136832066106	44.764312581451065	1.1716290166510814	2.6018799709866016
TATGTTT	3131	3293	1076	158.3029538763937	123.15834319891582	44.557262106976275	3.552798048864147	2.764046473574351
GATGTTT	3995	2863	1346	137.63175127486036	157.14390963898714	55.7379877286153	2.4692630086500533	2.8193323089471902
CATGTTT	2568	1349	1111	64.84988909178716	101.01265580798973	46.006615428299845	1.4095774811527721	2.1956115412448765
AATGTTT	2728	1873	1056	90.03991272714407	107.30627922281775	43.72906020907708	2.0590406538957358	2.4538894435363052
TTGGTTT	1416	1083	1115	52.06258701735025	55.69856722122798	46.17225580787969	1.1275729571017696	1.206321117447386
GTGGTTT	2215	2887	1647	138.78549281541106	87.12734914902542	68.20242629199807	2.0349055064584154	1.277481665769532
CTGGTTT	1292	819	1272	39.37143007129258	50.82100907473627	52.67364070638831	0.7474598213318028	0.9648281074403244
ATGGTTT	1528	1241	1166	59.658052159309015	60.10410361160759	48.284170647522615	1.2355612897406156	1.2447993370409365
TGGGTTT	1463	878	1435	42.207711358479706	57.54731909933371	59.42348617426668	0.7102866909339584	0.9684271792901736
GGGGTTT	1629	926	1604	44.5151944395811	64.07695339221777	66.42179221151481	0.6701896012957024	0.9646977484162113
CGGGTTT	1268	701	1469	33.69886749691831	49.87696556251206	60.8314294006953	0.5539713241808705	0.8199209858110283
AGGGTTT	1230	815	1248	39.179139814534125	48.382230001490406	51.67979842890928	0.758113247450625	0.9361923125154018
TCGGTTT	1151	810	1317	38.93877699358606	45.27475344041907	54.53709497666148	0.7139870029793384	0.8301643763716032
GCGGTTT	2295	2150	1757	103.35601300766672	90.27416085643942	72.7575367304436	1.4205540436393023	1.2407533970108477
CCGGTTT	1387	863	1476	41.48662289563552	54.5578479772904	61.12130006496002	0.678758842687301	0.8926159607093771
ACGGTTT	1506	1031	1418	49.56281367949041	59.238730392068746	58.71951456105238	0.8440603443333735	1.0088423045540766
TAGGTTT	1233	805	1084	38.698414172638	48.50023544051843	44.88854286613595	0.8621000304697394	1.0804591181574565
GAGGTTT	1419	766	1378	36.82358416924311	55.81657266025601	57.063110765253995	0.6453132974248079	0.9781550972549324
CAGGTTT	1142	506	1032	24.324717479943885	44.920737123334995	42.73521793159806	0.5691960555548822	1.05114093942928
AAGGTTT	1092	600	1029	28.843538513767456	42.95397980620124	42.61098764691318	0.6769037777949025	1.0080493829931891
TTCGTTT	1372	491	1072	23.6036290170997	53.96782078215028	44.39162172739643	0.531713600418717	1.2157208653822138
GTCGTTT	2073	1542	1471	74.12789398038235	81.54175836836554	60.91424959048522	1.2169220581182552	1.3386319115240701
CTCGTTT	1248	434	1140	20.863492858291792	49.09026263565856	47.207508180253676	0.4419528516232665	1.0398825214035003
ATCGTTT	1421	695	1148	33.410432111780636	55.89524295294136	47.53878893941335	0.7028036022196769	1.1757818026070888
TGCGTTT	2358	3688	1594	177.29161673129062	92.75227507602796	66.00769126256522	2.6859236149626944	1.4051737502388655
GGCGTTT	2175	1957	1804	94.07800811907151	85.5539432953184	74.70381119050668	1.2593468341147618	1.1452420155263852
CGCGTTT	1680	1639	1587	78.79093270677477	66.08304585569421	65.7178205983005	1.1989279618443758	1.0055574767097974
AGCGTTT	1590	1721	1331	82.73288297032298	62.54288268485346	55.11683630519091	1.5010455700363046	1.1347328126480867
TCCGTTT	1437	512	1357	24.61315286508156	56.524605294424155	56.193498772459854	0.4380071254282593	1.0058922567413897
GCCGTTT	2167	1450	1969	69.70521807493802	85.23926212457701	81.53647684817498	0.8548961246477774	1.0454126229086007
CCCGTTT	1524	579	1492	27.834014665785592	59.9467630262369	61.78386158327936	0.4505062317651952	0.9702657213394439
ACCGTTT	1620	659	1339	31.679819800954586	63.722937075133714	55.44811706435058	0.5713416699829215	1.1492353653989684
TACGTTT	2009	757	1227	36.3909310915366	79.02430900243434	50.81018643611513	0.7162132958770343	1.5552847675887491
GACGTTT	2001	852	1539	40.95782468954979	78.70962783169293	63.73013604334246	0.6426759337481193	1.2350456584332883
CACGTTT	1165	527	1195	25.334241327925746	45.82544548921652	49.48506339947644	0.5119573379831981	0.9260460094651786
AACGTTT	1226	534	1154	25.670749277253034	48.22488941611971	47.787249508783106	0.5371882571424172	1.0091580894869492
TTAGTTT	1373	656	929	31.53560210838575	54.00715592849295	38.469978157417245	0.8197457762867353	1.403877998253556
GTAGTTT	1772	1681	1176	80.80998040273847	69.70187931922032	48.69827159647221	1.6594014069401284	1.4313008867499448
CTAGTTT	1197	485	1017	23.315193631962025	47.084170172182134	42.114066508173664	0.5536200981075271	1.1180152874347542
ATAGTTT	1218	652	919	31.3433118516273	47.91020824537831	38.05587720846765	0.8236129121378717	1.2589437364149896
TGAGTTT	1330	956	1254	45.95737136526947	52.31574463575792	51.928258998279034	0.8850166027478903	1.0074619416278088
GGAGTTT	1552	740	1341	35.57369750031319	61.0481471238318	55.530937254140504	0.6406104283366969	1.0993538042486384
CGAGTTT	1289	634	1131	30.478005696214275	50.70300363570824	46.83481732619904	0.6507553020638155	1.0825921084002044
AGAGTTT	1192	621	1022	29.853062361749313	46.88749444046875	42.32111698264847	0.7053940087164755	1.107898320823916
TCAGTTT	1040	416	925	19.99818670287877	40.90855219638213	38.30433777783741	0.5220867364648597	1.0679874544144057
GCAGTTT	2001	1272	1250	61.148301649187	78.70962783169293	51.7626186186992	1.181321642547219	1.5205882146630647
CCAGTTT	1161	446	1097	21.440363628567138	45.66810490384583	45.426874099770416	0.4719753241545514	1.0053103104463144
ACAGTTT	1377	621	1002	29.853062361749313	54.164496513863654	41.49291508474928	0.7194737294493393	1.305391448232371
TAAGTTT	1136	558	933	26.82449081780373	44.68472624527895	38.635618536997086	0.6942943282276396	1.156568160090133
GAAGTTT	1253	524	1218	25.190023635356912	49.28693836737194	50.4374955820605	0.49943049996154937	0.9771884547118991
CAAGTTT	980	360	921	17.306123108260472	38.54844341582163	38.13869739825757	0.45376806993547536	1.0107435766168245
AAAGTTT	1096	409	812	19.66167875355148	43.111320391571944	33.624997054707	0.5847339918442948	1.28212116484147
TTTCTTT	816	164	744	7.883900527096437	32.09747941562291	30.809110601849763	0.255895102879831	1.0418177866418445
GTTCTTT	1992	432	1122	20.767347729912565	78.35561151460885	46.4621264721444	0.4469736817225377	1.6864404938845334
CTTCTTT	938	204	910	9.806803094680934	36.89636726942927	37.68318635441302	0.2602434678014556	0.9791201551380592
ATTCTTT	1167	265	944	12.739229510247291	45.90411578190187	39.09112958084164	0.32588542840396	1.1742847104730185
TGTCTTT	1521	3195	1139	153.5918425858117	59.82875758720887	47.16609808535871	3.256403408818115	1.2684695155179881
GGTCTTT	1579	524	1387	25.190023635356912	62.110196075084026	57.435801619308634	0.43857703601526105	1.0813846820970279
CGTCTTT	1035	449	1083	21.58458132113598	40.711876464668755	44.847132771240986	0.4812923365967661	0.9077921808810923
AGTCTTT	1074	591	1073	28.41088543606094	42.245947172033084	44.43303182229139	0.6394091123398792	0.9507779559359018
TCTCTTT	935	194	783	9.32607745278481	36.778361830401245	32.42410430275318	0.2876279130397727	1.1342907574868102
GCTCTTT	1601	682	1263	32.78548877731567	62.97556929462288	52.30094985233367	0.6268622055599776	1.2040999154399277
CCTCTTT	1053	219	1025	10.527891557525122	41.41990909883691	42.44534726733334	0.2480340540322912	0.9758409758780411
ACTCTTT	1142	241	1002	11.585487969696594	44.920737123334995	41.49291508474928	0.2792160528136728	1.0826122250409351
TATCTTT	1305	427	939	20.526984908964504	51.332365977191046	38.88407910636684	0.5279020457913696	1.3201384000061336
GATCTTT	1392	253	1159	12.162358739971943	54.75452370900378	47.9942999832579	0.25341256658008554	1.1408547208336006
CATCTTT	849	250	835	12.018141047403105	33.395539244931186	34.577429237291064	0.34757184997552626	0.9658190322869569
AATCTTT	838	236	829	11.345125148748533	32.96285263516176	34.32896866792131	0.33048255129639187	0.9602051536713914
TTGCTTT	1999	5448	1274	261.8993297050085	78.63095753900758	52.756460896178226	4.964308167305077	1.4904517134640423
GTGCTTT	2481	6583	1810	316.4616900602186	97.590498076177	74.95227175987644	4.2221760945960725	1.3020352256810352
CTGCTTT	1435	3702	1282	177.96463262994519	56.44593500173881	53.0877416553379	3.3522735584675427	1.0632574157741224
ATGCTTT	1955	4711	1338	226.4698498972641	76.90021109992988	55.40670696945563	4.087408587955091	1.3879224250292135
TGGCTTT	1570	3681	1562	176.95510878196333	61.75617975799996	64.68256822592652	2.7357464868105676	0.9547576951845028
GGGCTTT	1680	3372	1760	162.1006864473731	66.08304585569421	72.88176701512847	2.224159664154753	0.9067157474650276
CGGCTTT	1237	3299	1383	158.59138926153136	48.657576025889135	57.27016123972879	2.7691800726329223	0.849614790190864
AGGCTTT	1260	2770	1440	133.16100280522642	49.56228439177066	59.63053664874148	2.233100862224704	0.831156101842942
TCGCTTT	1312	2861	1336	137.53560614648114	51.60771200158977	55.3238867796657	2.486007656949952	0.9328287473207357
GCGCTTT	2383	6306	1822	303.14558977969597	93.73565373459483	75.44919289861596	4.017877171821368	1.2423678787465773
CCGCTTT	1357	3921	1433	188.4925241874703	53.37779358701015	59.340665984476765	3.176447737151771	0.8995145689968078
ACGCTTT	1690	3414	1365	164.1197341433368	66.47639731912096	56.52477953161953	2.9035006505691805	1.176057613492054
TAGCTTT	1254	3034	1123	145.8521597512841	49.32627351371461	46.50353656703936	3.13636704900979	1.060699403852995
GAGCTTT	1352	2952	1387	141.91020948773587	53.181117855296776	57.435801619308634	2.4707622334294856	0.9259227930305142
CAGCTTT	972	2284	1047	109.79773660907476	38.23376224508022	43.356369355022444	2.5324476712982813	0.8818487990081482
AAGCTTT	1091	2477	1067	119.07574149766997	42.91464465985857	44.184571252921636	2.6949620222872768	0.97125859645002
TTCCTTT	1160	233	1170	11.200907456179694	45.62876975750315	48.449811027102456	0.2311857821264564	0.9417739468989624
GTCCTTT	1653	493	1467	23.699774145478923	65.02099690444199	60.748609210905386	0.3901286704885487	1.0703289795278084
CTCCTTT	977	193	1001	9.278004888595198	38.430437976793606	41.45150498985432	0.22382793799323053	0.927118037962671
ATCCTTT	1063	268	1119	12.88344720281613	41.81326056226366	46.33789618745952	0.27803263123332717	0.9023556096096488
TGCCTTT	1811	2721	1505	130.80544715993543	71.23595002658466	62.322192816913834	2.0988582276655015	1.1430270150451396
GGCCTTT	1743	1730	1878	83.16553604802948	68.56116007528276	77.76815821273368	1.0694034417085119	0.8816096671305329
CGCCTTT	1397	2253	1410	108.3074871191968	54.951199440717154	58.3882338018927	1.8549539875906627	0.9411348119753515
AGCCTTT	1407	1583	1300	76.09886911215646	55.34455090414391	53.833123363447164	1.4136067974058477	1.0280761628949624
TCCCTTT	1255	257	1266	12.354648996730393	49.36560866005728	52.42518013701855	0.2356624996698201	0.9416392758410221
GCCCTTT	1887	747	1793	35.91020544964048	74.22542114862796	74.24830014666213	0.4836502031522245	0.9996918582918534
CCCCTTT	1206	289	1365	13.89297105079799	47.4381864892662	56.52477953161953	0.24578549736804137	0.8392458472611936
ACCCTTT	1385	345	1443	16.585034645416286	54.47917768460505	59.75476693342636	0.2775516581613298	0.9117126629462228
TACCTTT	1734	489	1221	23.507483888720476	68.20714375819867	50.56172586674538	0.46492645347340544	1.3489876500251892
GACCTTT	1542	385	1541	18.507937213000783	60.65479566040505	63.81295623313237	0.2900341608588769	0.9505091009858658
CACCTTT	920	267	992	12.835374638626517	36.188334635261114	41.07881413579968	0.3124572826322327	0.8809488637045008
AACCTTT	1041	230	1122	11.056689763610859	40.94788734272481	46.4621264721444	0.23797209906524006	0.8813175472559235
TTACTTT	1016	511	1030	24.56508030089195	39.964508684157934	42.652397741808144	0.575936678861388	0.9369815250734304
GTACTTT	1457	631	1329	30.333788003645438	57.31130822127766	55.03401611540099	0.5511825257316935	1.0413797187016374
CTACTTT	897	341	891	16.392744388657835	35.28362626937959	36.89639455140879	0.4442912264995801	0.9562892715768723
ATACTTT	1095	503	910	24.180499787375048	43.07198524522927	37.68318635441302	0.6416787465888831	1.1430027397400586
TGACTTT	1215	556	1318	26.728345689424508	47.792202806350275	54.578505071556435	0.4897229349609646	0.8756597994703442
GGACTTT	1302	440	1355	21.151928243429467	51.21436053816302	56.110678582669934	0.376967963633973	0.9127382136843527
CGACTTT	1018	423	1108	20.334694652206057	40.043178976843286	45.88238514361497	0.4431917518794432	0.8727353395318362
AGACTTT	1012	453	1100	21.77687157789443	39.80716809878723	45.55110438445529	0.4780756004090644	0.8739012727948648
TCACTTT	923	305	947	14.66213207783179	36.306340074289146	39.215359865526516	0.3738874800106321	0.9258193778863003
GCACTTT	2228	1551	1368	74.56054705808887	87.63870605148018	56.64900981630441	1.3161844717121476	1.5470474477076648
CCACTTT	1007	346	1059	16.6331072096059	39.61049236707386	43.85329049376196	0.3792898325833024	0.9032501762372511
ACACTTT	1454	551	1029	26.487982868476447	57.19330278224964	42.61098764691318	0.6216233026083188	1.3422195996997226
TAACTTT	916	256	1018	12.30657643254078	36.030994049890424	42.15547660306863	0.2919330398851414	0.854716799649885
GAACTTT	1114	284	1193	13.652608229849928	43.81935302574009	49.40224320968652	0.27635603856897334	0.8869911602950904
CAACTTT	781	241	821	11.585487969696594	30.720749293629275	33.99768790876164	0.3407728196337394	0.903612897914512
AAACTTT	914	259	850	12.450794125109617	35.95232375720507	35.19858066071546	0.353730005340975	1.0214140196093433
TTTATTT	2315	577	799	27.737869537406368	91.06086378329293	33.08666582107253	0.8383398220723839	2.7521922056376344
GTTATTT	4576	5273	1251	253.48663097182632	179.9976296640814	51.80402871359416	4.893183740076718	3.4745874815880353
CTTATTT	2249	668	948	32.1124728786611	88.46474412467636	39.25676996042147	0.8180110821913462	2.25349014230835
ATTATTT	2921	1240	894	59.609979595119405	114.89796246695406	37.02062483609367	1.6101829685219682	3.103620292084671
TGTATTT	3408	5152	1234	247.66985070488323	134.0541787358368	51.10005710037985	4.846762699665206	2.623366515471865
GGTATTT	3826	1731	1476	83.2136086122191	150.49626990707503	61.12130006496002	1.3614502395037291	2.462255707046919
CGTATTT	2355	1417	1337	68.1188234566808	92.63426963699992	55.36529687456066	1.2303523561160592	1.6731468061460655
AGTATTT	2450	1779	1019	85.5210916933205	96.37110853955407	42.19688669796359	2.0267156746767228	2.2838440482436093
TCTATTT	1945	430	919	20.67120260153334	76.50685963650312	38.05587720846765	0.543180294814854	2.0103822391848563
GCTATTT	2990	1620	1279	77.87755398717212	117.61208756459864	52.96351137065302	1.4704001296697242	2.22062481359133
CCTATTT	2246	544	1147	26.151474919149155	88.34673868564835	47.49737884451839	0.5505877493736112	1.860033981556107
ACTATTT	2419	502	1002	24.132427223185438	95.15171900293115	41.49291508474928	0.5816035622923806	2.2932040038301422
TATATTT	2301	1017	924	48.88979778083583	90.51017173449547	38.26292768294245	1.2777328014717186	2.3654795180465182
GATATTT	2984	895	1182	43.02494494970312	117.37607668654259	48.94673216584196	0.879015677776515	2.3980370393032047
CATATTT	1652	474	903	22.78639542587629	64.9816617580993	37.393315690148306	0.6093708194986203	1.7377881730669704
AATATTT	1600	518	856	24.901588250219234	62.9362341482802	35.44704123008521	0.7025011788313755	1.7755003510663647
TTGATTT	1496	1959	1256	94.17415324745073	58.84537892864199	52.011079188068955	1.81065562794655	1.1314008447288821
GTGATTT	2321	3756	1583	180.56055109618424	91.29687466134898	65.55218021872066	2.7544553132135032	1.3927358991986056
CTGATTT	1323	1336	1222	64.2249457573222	52.040398611359194	50.60313596164034	1.2691890440546583	1.0284026399235093
ATGATTT	1492	1839	1188	88.40544554469724	58.688038343271295	49.19519273521172	1.7970342350426565	1.1929628705624526
TGGATTT	1412	747	1310	35.91020544964048	55.54122663585728	54.24722431239676	0.6619731406503347	1.0238537978645446
GGGATTT	1548	670	1456	32.20861800704033	60.8908065384611	60.29309816706083	0.534200745793429	1.0099133796333393
CGGATTT	1315	568	1304	27.305216459699857	51.7257174406178	53.998763743027006	0.5056637331484436	0.957905586260709
AGGATTT	1076	415	1083	19.950114138689155	42.324617464718436	44.847132771240986	0.44484703716627605	0.9437530305585075
TCGATTT	1262	1118	1171	53.74512676398668	49.64095468445601	48.491221121997405	1.1083475631345963	1.0237101383684695
GCGATTT	2208	2078	1674	99.89478838601461	86.85200312462669	69.32049885416197	1.441056975025173	1.2529050506019568
CCGATTT	1322	1034	1394	49.70703137205924	52.00106346501652	57.725672283573346	0.8610905582507019	0.900830798636089
ACGATTT	1484	925	1275	44.46712187539149	58.37335717252989	52.79787099107319	0.8422142984308928	1.105600587235788
TAGATTT	1164	703	1027	33.79501262529753	45.78611034287385	42.52816745712327	0.7946501024143476	1.0766067075200272
GAGATTT	1185	626	1219	30.093425182697377	46.61214841607003	50.47890567695546	0.5961584305191381	0.9233985521470867
CAGATTT	965	395	1009	18.988662854896905	37.9584162206815	41.782785749013996	0.4544613891701801	0.9084702118402255
AAGATTT	950	438	994	21.055783115050243	37.368389025541376	41.1616343255896	0.5115390450364155	0.9078451241745272
TTCATTT	1049	333	938	16.008163875140934	41.262568513466206	38.84266901147188	0.4121283187417695	1.0623000314751705
GTCATTT	1666	1048	1218	50.380047270713824	65.53235380689677	50.4374955820605	0.9988609999230987	1.2992785040303463
CTCATTT	971	341	885	16.392744388657835	38.19442709873755	36.647933982039035	0.4473033704080518	1.0421986439250965
ATCATTT	1272	455	918	21.873016706273653	50.034306147882766	38.01446711357269	0.5753866453244088	1.3161911752807
TGCATTT	2282	6256	1350	300.7419615702153	89.76280395398464	55.903628108195136	5.379650154157496	1.605670454523254
GGCATTT	1802	4409	1515	211.95193551200117	70.88193370950059	62.73629376586343	3.3784580310565007	1.1298393554142248
CGCATTT	1845	5237	1432	251.75601866100027	72.57334500223561	59.29925588958181	4.245517332119355	1.2238491683162234
AGCATTT	1647	3826	1110	183.9256305894571	64.78498602638594	45.965205333404896	4.001409963370498	1.4094353665228576
TCCATTT	1076	278	1095	13.364172844712254	42.324617464718436	45.3440539099805	0.2947282320906627	0.9334105315934826
GCCATTT	1856	1314	1499	63.16734934515072	73.00603161200505	62.07373224754408	1.0176180335547635	1.1761179643728206
CCCATTT	1193	341	1179	16.392744388657835	46.92682958681143	48.82250188115708	0.3357620719347972	0.9611721599405113
ACCATTT	1421	378	1144	18.171429263673495	55.89524295294136	47.37314855983351	0.38358077974746624	1.1798929277910297
TACATTT	1576	474	1081	22.78639542587629	61.992190636056	44.764312581451065	0.5090303885358504	1.3848574246115783
GACATTT	1854	557	1260	26.776418253614118	72.9273613193197	52.176719567648796	0.5131870779821186	1.3976992406501723
CACATTT	1047	328	973	15.767801054192875	41.183898220780854	40.292022332795455	0.3913380401697724	1.022135297171705
AACATTT	1171	351	923	16.87347003055396	46.06145636727258	38.22151758804749	0.441465203250605	1.205118458762526
TTAATTT	1154	638	934	30.670295952972722	45.3927588794471	38.67702863189204	0.7929848035865614	1.17363614747844
GTAATTT	1540	1023	1234	49.17823316597351	60.5761253677197	51.10005710037985	0.9623909630740499	1.1854414418505494
CTAATTT	1046	486	997	23.36326619615164	41.14456307443818	41.28586461027449	0.5658902003553392	0.9965774839119842
ATAATTT	1036	448	892	21.53650875694637	40.751211611011435	36.93780464630375	0.5830478817885419	1.1032385925807662
TGAATTT	1203	558	1205	26.82449081780373	47.320181050238176	49.89916434842603	0.5375739487438903	0.9483161024465293
GGAATTT	1177	462	1245	22.20952465560094	46.297467245328626	51.5555681442244	0.43078808856243783	0.8980109988471764
CGAATTT	1125	536	1180	25.76689440563226	44.25203963550952	48.863911976052044	0.5273195158476154	0.9056180286424308
AGAATTT	971	370	880	17.786848750156594	38.19442709873755	36.44088350756424	0.4881014684088128	1.0481202271292165
TCAATTT	950	345	810	16.585034645416286	37.368389025541376	33.54217686491708	0.49445313916888756	1.1140716709005927
GCAATTT	1917	1567	1144	75.32970808512266	75.40547553890822	47.37314855983351	1.5901351372070889	1.5917345127201996
CCAATTT	1010	316	1065	15.190930283917526	39.72849780610188	44.10175106313172	0.3444518622893609	0.9008371969001974
ACAATTT	1350	525	941	25.238096199546522	53.102447562611424	38.96689929615676	0.64768038143686	1.3627578411877599
TAAATTT	893	216	859	10.383673864956283	35.12628568400889	35.57127151477009	0.2919117991226352	0.9874903029379641
GAAATTT	1043	249	991	11.970068483213494	41.026557635410164	41.037404040904725	0.2916867858230537	0.9997356946486247
CAAATTT	814	209	899	10.047165915628996	32.018809122937554	37.227675310568465	0.26988432212893865	0.8600808096617255
AAAATTT	790	178	785	8.55691642575101	31.07476561071335	32.5069244925431	0.26323365127063675	0.955942959717451
TTTTGTT	1074	328	900	15.767801054192875	42.245947172033084	37.26908540546343	0.4230799034279872	1.1335386074658027
GTTTGTT	4194	9911	1462	476.44718368324874	164.9716037611795	60.54155873643059	7.869754159410979	2.7249315545274957
CTTTGTT	1418	541	1093	26.00725722658032	55.777237513913335	45.26123372019058	0.5746033655944899	1.2323401933481029
ATTTGTT	2374	3694	1020	177.5800521164283	93.38163741751076	42.23829679285855	4.204242727572592	2.210828667535176
TGTTGTT	3713	9184	1391	441.4984295174005	146.05139837035276	57.60144199888847	7.664711406459582	2.535551078272851
GGTTGTT	2452	7267	1604	349.34332396591344	96.44977883223942	66.42179221151481	5.2594685017449985	1.4520803432268572
CGTTGTT	1851	6406	1445	307.95284619865714	72.80935588029166	59.837587123216274	5.1464783425261995	1.2167829516648825
AGTTGTT	1930	6333	1113	304.4435490128155	75.916832441363	46.089435618089766	6.605495270879898	1.647163420928639
TCTTGTT	1281	855	1065	41.10204238211862	50.38832246496684	44.10175106313172	0.9319820957512772	1.1425469794348049
GCTTGTT	2390	3308	1591	159.0240423392379	94.01099975899356	65.88346097788035	2.413717190610683	1.4269286762357054
CCTTGTT	1394	486	1366	23.36326619615164	54.83319400168913	56.566189626514486	0.41302527800459243	0.9693634017729021
ACTTGTT	1780	749	1082	36.006350578019706	70.01656048996173	44.80572267634603	0.8036105306929529	1.5626700409616445
TATTGTT	2253	5635	1022	270.888899208466	88.62208471004706	42.32111698264847	6.400797486501352	2.0940393597452034
GATTGTT	2305	3978	1361	191.23266034627824	90.66751231986616	56.35913915203969	3.3931082557948784	1.6087455146408995
CATTGTT	1320	2539	1074	122.05624047742593	51.92239317233117	44.474441917186354	2.7444130879641118	1.167465873298945
AATTGTT	1493	3193	988	153.49569745743247	58.72737348961397	40.91317375621985	3.7517426140546526	1.4354147600364517
TTGTGTT	2201	6064	1327	291.51202924580974	86.57665710022796	54.951195925611074	5.3049260227281945	1.5755190700022095
GTGTGTT	3116	8081	1889	388.47439121625797	122.5683160037757	78.22366925657823	4.966200063334272	1.5668955083370537
CTGTGTT	1703	4049	1422	194.6458124037407	66.98775422157574	58.88515494063221	3.3055158401125353	1.1376000333040226
ATGTGTT	2116	5073	1332	243.87211813390383	83.23316966110058	55.15824640008587	4.421317464753995	1.5089886842553972
TGGTGTT	1896	4982	1610	239.4975147926491	74.57943746571205	66.67025278088457	3.5922694875594785	1.1186313888867565
GGGTGTT	1957	2222	1872	106.8172376293188	76.97888139261524	77.51969764336393	1.3779367164296838	0.9930234989662013
CGGTGTT	1719	2683	1563	128.97868972073013	67.61711656305854	64.72397832082149	1.9927497206894977	1.044699635549231
AGGTGTT	1581	2025	1379	97.34694248396515	62.18886636776938	57.10452086014896	1.7047151612106393	1.0890357791473668
TCGTGTT	1471	1654	1365	79.51202116961895	57.862000270075114	56.52477953161953	1.406675476286299	1.0236572481933797
GCGTGTT	2447	3814	2003	183.3487598191818	96.25310310052605	82.9444200746036	2.2105014376406564	1.1604530240123696
CCGTGTT	1549	1817	1651	87.34784913252577	60.93014168480378	68.3680666715779	1.2776118059930188	0.8912076156474638
ACGTGTT	1797	1558	1386	74.89705500741616	70.6852579777872	57.39439152441367	1.3049542475863245	1.231570822520525
TAGTGTT	1481	3210	1225	154.31293104865588	58.25535173350187	50.72736624632522	3.0420055774102917	1.1484008740099332
GAGTGTT	1667	2256	1546	108.45170481176562	65.57168895323944	64.02000670760717	1.6940283262869273	1.0242374583420326
CAGTGTT	1196	1826	1098	87.78050221023229	47.044835025839454	45.46828419466538	1.9305875241391062	1.0346736380995667
AAGTGTT	1352	1894	1177	91.04943657512594	53.181117855296776	48.73968169136717	1.868076142796245	1.0911256702916934
TTCTGTT	1126	324	1095	15.575510797434426	44.29137478185219	45.3440539099805	0.3434962129401968	0.9767846269277523
GTCTGTT	1697	755	1371	36.29478596315738	66.75174334351969	56.773240100989284	0.639293897945503	1.175760679235155
CTCTGTT	1010	304	1054	14.614059513642175	39.72849780610188	43.64624001928717	0.33482974724018055	0.9102387236230647
ATCTGTT	1240	387	996	18.604082341380007	48.77558146491716	41.24445451537952	0.45106869662787724	1.1825973221861712
TGCTGTT	2143	8267	1528	397.41588815552586	84.29521861235281	63.27462499949791	6.280809853218085	1.3322120615178945
GGCTGTT	1695	2507	1702	120.51791842335834	66.67307305083435	70.47998151122084	1.7099595635417577	0.945985961137342
CGCTGTT	1500	2520	1384	121.1428617578233	59.002719514012696	57.31157133462376	2.1137592101690816	1.0295079709037267
AGCTGTT	1410	3278	1194	157.58186541354954	55.462556343171926	49.443653304581474	3.187099958872738	1.1217325710443151
TCCTGTT	1268	370	1269	17.786848750156594	49.87696556251206	52.54941042170343	0.33847855965307744	0.9491441514234835
GCCTGTT	1935	1396	1773	67.10929960869895	76.11350817307638	73.42009824876295	0.914045352831296	1.0366849131035971
CCCTGTT	1366	426	1431	20.478912344774894	53.73180990409423	59.257845794686844	0.3455898889022906	0.9067459200299163
ACCTGTT	1510	522	1284	25.093878506977685	59.39607097743944	53.170561845127814	0.4719505989060207	1.1170856375459213
TACTGTT	1687	1679	1186	80.71383527435925	66.35839188009294	49.1123725454218	1.6434521708294727	1.3511542701123038
GACTGTT	1743	700	1442	33.650794932728694	68.56116007528276	59.713356838531396	0.5635388247176008	1.1481712585791546
CACTGTT	1096	557	1053	26.776418253614118	43.111320391571944	43.604829924392206	0.6140700078418514	0.9886822277789875
AACTGTT	1077	580	1051	27.882087229975205	42.363952611061116	43.522009734602285	0.6406433756161651	0.973391460307026
TTATGTT	1407	2168	1121	104.22131916307973	55.34455090414391	46.42071637724945	2.245146721047977	1.192238190689965
GTATGTT	2201	4427	1321	212.8172416674142	86.57665710022796	54.70273535624131	3.8904314433543736	1.5826750990862468
CTATGTT	1217	1438	990	69.12834730466267	47.87087309903563	40.99599394600977	1.6862220097822773	1.1676963647248026
ATATGTT	1348	1697	980	81.57914142977228	53.02377726992607	40.58189299706017	2.0102349941064115	1.3065870848796337
TGATGTT	1749	6667	1438	320.499785452146	68.7971709533388	59.547716458951555	5.382234693635622	1.1553284499291125
GGATGTT	1725	2290	1515	110.08617199421245	67.85312744111461	62.73629376586343	1.7547445885959143	1.0815609811817637
CGATGTT	1541	4080	1379	196.1360618936187	60.61546051406237	57.10452086014896	3.4346853618466215	1.061482691755909
AGATGTT	1498	2817	1200	135.42041332213822	58.924049221327344	49.692113873951236	2.72518922551061	1.1857827052959307
TCATGTT	1138	856	1083	41.150114946308236	44.7633965379643	44.847132771240986	0.9175640091911622	0.9981328520219159
GCATGTT	2219	3107	1462	149.36145693712578	87.28468973439611	60.54155873643059	2.4670897157996072	1.4417317881489062
CCATGTT	1266	738	1237	35.47755237193397	49.79829526982672	51.22428738506473	0.6925924045607714	0.9721617969124978
ACATGTT	1524	933	1102	44.85170238890839	59.9467630262369	45.63392457424521	0.9828587571059297	1.31364469713108
TAATGTT	1262	2902	1040	139.50658127825525	49.64095468445601	43.06649869075773	3.239329537327677	1.152658242336036
GAATGTT	1449	1305	1360	62.734696267444214	56.99662705053626	56.31772905714473	1.113942222417887	1.0120547828322883
CAATGTT	1114	1509	911	72.54149936212515	43.81935302574009	37.72459644930798	1.9229231374178384	1.1615592252821545
AAATGTT	1259	890	923	42.784582128755055	49.52294924542799	38.22151758804749	1.11938470339897	1.2956824420000175
TTTGGTT	1082	361	1045	17.354195672450086	42.56062834277449	43.27354916523253	0.4010347199899436	0.9835252518868772
GTTGGTT	3029	6977	1525	335.4022803509258	119.14615827196296	63.15039471481303	5.311166808467332	1.8867048861693836
CTTGGTT	1151	418	1136	20.094331831257993	45.27475344041907	47.041867800673835	0.42715846055266876	0.9624352849308111
ATTGGTT	1664	1931	1138	92.82812145014158	65.45368351421142	47.12468799046375	1.9698405529799259	1.3889467772700537
TGTGGTT	1841	6756	1535	324.77824366502153	72.41600441686491	63.564495663762614	5.109428467473452	1.1392524027866777
GGTGGTT	1785	2173	1756	104.46168198402779	70.2132362216751	72.71612663554863	1.4365682939575022	0.9655799816398644
CGTGGTT	1400	1754	1513	84.31927758858019	55.06920487974518	62.65347357607351	1.3458037164723227	0.8789489510566473
AGTGGTT	1270	2642	1303	127.00771458895602	49.955635855197414	53.95735364813204	2.353853664084449	0.9258355437697942
TCTGGTT	1098	394	1113	18.940590290707295	43.18999068425729	46.089435618089766	0.41095296648139584	0.9370908995749458
GCTGGTT	1774	1295	1628	62.25397062554809	69.78054961190568	67.41563448899383	0.9234352105031597	1.0350796241975286
CCTGGTT	1272	392	1392	18.844445162328068	50.034306147882766	57.64285209378343	0.3269172929137622	0.8680053871463237
ACTGGTT	1359	488	1151	23.459411324530862	53.4564638796955	47.66301922409823	0.4921931448411031	1.1215500979566173
TATGGTT	1360	2461	1114	118.30658047063618	53.49579902603817	46.13084571298473	2.5645872873589157	1.1596535506605807
GATGGTT	1542	1369	1455	65.8113403755794	60.65479566040505	60.25168807216587	1.0922738014701683	1.0066903949272983
CATGGTT	1095	893	1140	42.9287998213239	43.07198524522927	47.207508180253676	0.9093638168193019	0.9123969238275905
AATGGTT	1146	855	1036	41.10204238211862	45.0780777087057	42.90085831117789	0.958070397659373	1.0507500195388988
TTGGGTT	1229	880	1342	42.30385648685893	48.34289485514773	55.57234734903546	0.7612393304382018	0.869909175358719
GTGGGTT	1940	2003	1761	96.28934607179369	76.31018390478974	72.92317711002343	1.3204217079916356	1.0464462318976604
CTGGGTT	1110	687	1305	33.025851598263735	43.662012440369395	54.04017383792197	0.6111351843040942	0.8079546999852573
ATGGGTT	1198	911	1247	43.794105976736915	47.123505318524806	51.63838833401432	0.8480920375256878	0.9125673135597155
TGGGGTT	1357	1272	1644	61.148301649187	53.37779358701015	68.07819600731318	0.8982068450024476	0.7840659229759281
GGGGGTT	1476	1220	1744	58.64852831132716	58.058676001788484	72.21920549680912	0.8120904669038271	0.8039229399214826
CGGGGTT	1316	820	1478	39.41950263548219	51.76505258696047	61.20412025474993	0.6440661588044462	0.845777251131113
AGGGGTT	1131	823	1294	39.563720328051026	44.48805051356557	53.58466279407742	0.73834038071849	0.8302385084428062
TCGGGTT	1144	675	1313	32.448980827988386	44.99940741602035	54.371454597081645	0.5968017789564538	0.8276292725564798
GCGGGTT	2057	1912	1909	91.91474273053895	80.91239602688275	79.05187115447742	1.1627143214728697	1.0235354944194757
CCGGGTT	1376	758	1520	36.43900365572622	54.125161367520974	62.943344240338234	0.5789175026447627	0.8599028542375099
ACGGGTT	1504	823	1351	39.563720328051026	59.160060099383394	55.9450382030901	0.7071890841226692	1.0574675073886304
TAGGGTT	1210	1012	1106	48.64943495988777	47.595527074636905	45.799564953825055	1.0622248270029626	1.039213519224965
GAGGGTT	1301	812	1438	39.03492212196529	51.17502539182034	59.547716458951555	0.6555234095143431	0.8593952620684822
CAGGGTT	965	537	1082	25.81496696982187	37.9584162206815	44.80572267634603	0.5761533444354014	0.8471778592853859
AAGGGTT	1043	586	1132	28.17052261511288	41.026557635410164	46.876227421094	0.6009554131149284	0.8752103121879743
TTCGGTT	1164	413	1200	19.85396901030993	45.78611034287385	49.692113873951236	0.3995396344110337	0.9213959071858899
GTCGGTT	1600	785	1527	37.73696288884575	62.9362341482802	63.23321490460294	0.5967901987235313	0.9953034057058339
CTCGGTT	1079	353	1231	16.969615158933184	42.44262290374647	50.97582681569497	0.33289533920239234	0.8326029327037573
ATCGGTT	1202	476	1141	22.882540554255513	47.280845903895504	47.248918275148625	0.4842976599168192	1.0006757324804973
TGCGGTT	1794	2143	1757	103.01950505833943	70.56725253875918	72.7575367304436	1.415928983962337	0.9698961194934469
GGCGGTT	1781	1088	1967	52.30294983829831	70.0558956363044	81.45365665838507	0.6421191139110646	0.8600706034612707
CGCGGTT	1441	818	1624	39.32335750710296	56.68194587979486	67.249994109414	0.5847339918442948	0.8428542876535394
AGCGGTT	1307	819	1355	39.37143007129258	51.41103626987639	56.110678582669934	0.7016744595823271	0.916243352753801
TCCGGTT	1208	441	1398	21.200000807619077	47.51685678195155	57.89131266315319	0.36620349120382806	0.8207942538534837
GCCGGTT	1918	1096	1907	52.68753035181522	75.4448106852509	78.9690509646875	0.6671921431014214	0.9553718800418087
CCCGGTT	1266	443	1592	21.296145935998304	49.79829526982672	65.9248710727753	0.32303659589245487	0.7553794866713315
ACCGGTT	1477	526	1429	25.286168763736136	58.098011148131164	59.17502560489693	0.42731149678866587	0.9817995100845949
TACGGTT	1619	838	1238	40.284808790895205	63.683601928791035	51.26569747995969	0.7858043637588851	1.2422263825374782
GACGGTT	1700	750	1654	36.054423142209316	66.86974878254773	68.49229695626278	0.5264011391709149	0.9763105013874602
CACGGTT	1146	474	1170	22.78639542587629	45.0780777087057	48.449811027102456	0.47030927351047364	0.9304077096088025
AACGGTT	1133	486	1234	23.36326619615164	44.56672080625092	51.10005710037985	0.4572062639823933	0.87214620364719
TTAGGTT	987	389	1013	18.700227469759234	38.82378944022035	41.94842612859383	0.44579091984126584	0.9255124214006305
GTAGGTT	1261	872	1187	41.91927597334203	49.60161953811334	49.15378264031676	0.852818923013244	1.0091109345759537
CTAGGTT	906	383	974	18.411792084621556	35.63764258646366	40.33343242769042	0.4564895912994791	0.8835757445229749
ATAGGTT	881	429	910	20.623130037343728	34.654263927896785	37.68318635441302	0.5472767043471786	0.9196213823844671
TGAGGTT	1155	1053	1453	50.62041009166188	45.43209402578977	60.16886788237595	0.8413056763943052	0.7550764311305461
GGAGGTT	1226	595	1474	28.60317569281939	48.22488941611971	61.0384798751701	0.4686089127926481	0.7900735653106781
CGAGGTT	1130	592	1220	28.458958000250554	44.448715367222896	50.52031577185042	0.5633171045242693	0.8798186370796482
AGAGGTT	1051	528	1110	25.38231389211536	41.34123880615156	45.965205333404896	0.552207125107063	0.8994028963057215
TCAGGTT	913	333	1031	16.008163875140934	35.91298861086239	42.6938078367031	0.3749528253926089	0.8411755809700497
GCAGGTT	1572	1039	1383	49.947394193007305	61.83485005068531	57.27016123972879	0.8721364339089441	1.0797044868068217
CCAGGTT	984	341	1148	16.392744388657835	38.70578400119233	47.53878893941335	0.3448288177797263	0.8141937324175759
ACAGGTT	1244	495	989	23.795919273858146	48.93292205028786	40.95458385111481	0.5810318903584807	1.1948094071271065
TAAGGTT	915	448	1020	21.53650875694637	35.991658903547744	42.23829679285855	0.5098810887797838	0.8521096170154532
GAAGGTT	1065	414	1211	19.902041574499542	41.89193085494901	50.14762491779579	0.39686907619501127	0.8353721821047382
CAAGGTT	950	341	990	16.392744388657835	37.368389025541376	40.99599394600977	0.39986210384962206	0.9115131852823031
AAAGGTT	852	324	933	15.575510797434426	33.5135446839592	38.635618536997086	0.403138642196694	0.8674261200675994
TTTCGTT	1137	299	1036	14.373696692694114	44.72406139162162	42.90085831117789	0.3350445016376053	1.0424980560346664
GTTCGTT	1723	736	1422	35.38140724355474	67.77445714842925	58.88515494063221	0.6008544475976354	1.1509599867192197
CTTCGTT	958	273	962	13.123810023764191	37.68307019628277	39.8365112889509	0.32944175077410015	0.9459430300748898
ATTCGTT	1117	354	1054	17.017687723122798	43.93735846476812	43.64624001928717	0.3899004293520524	1.0066699547395674
TGTCGTT	1698	6567	1472	315.69252903318477	66.79107848986237	60.955659685380176	5.179051964372418	1.0957321901625123
GGTCGTT	1557	1131	1581	54.37007009845165	61.24482285554517	65.46936002893075	0.8304658862470268	0.9354730644759813
CGTCGTT	1159	1552	1279	74.60861962227848	45.58943461116048	52.96351137065302	1.4086796303996372	0.8607706217231944
AGTCGTT	1189	1815	1173	87.25170400414655	46.769489001440725	48.57404131178733	1.7962619878402708	0.9628494508257294
TCTCGTT	1028	311	1137	14.950567462969463	40.43653044027003	47.08327789556879	0.3175345500823027	0.8588299763232009
GCTCGTT	1520	793	1550	38.121543402362654	59.7894224408662	64.18564708718701	0.5939262924401151	0.9315076680562374
CCTCGTT	1086	340	1334	16.344671824468225	42.71796892814519	55.241066589875786	0.29587900512159493	0.7733009437579226
ACTCGTT	1291	373	1279	17.931066442725434	50.781673928393595	52.96351137065302	0.3385550915844489	0.9588048944302363
TATCGTT	1281	2394	1127	115.08571866993215	50.38832246496684	46.669176946619196	2.4659898931058644	1.0796916886406986
GATCGTT	1413	737	1310	35.42947980774435	55.58056178219996	54.24722431239676	0.6531113850860731	1.024578906786545
CATCGTT	1023	834	1009	40.09251853413676	40.239854708556656	41.782785749013996	0.959546325488431	0.9630725665415033
AATCGTT	1020	660	948	31.727892365144196	40.12184926952863	39.25676996042147	0.8082145422848629	1.022036436262569
TTGCGTT	1872	6822	1627	327.95103290153594	73.63539395348784	67.37422439409887	4.867603832931994	1.0929312302396963
GTGCGTT	2520	10260	2166	493.22450858542345	99.12456878354132	89.69426554248197	5.4989525317180625	1.1051383071595906
CTGCGTT	1365	5178	1484	248.91973737381312	53.692474757751555	61.4525808241197	4.050598592209392	0.8737220477594269
ATGCGTT	1780	6417	1600	308.48164440474295	70.01656048996173	66.25615183193497	4.655894371699038	1.0567556152003121
TGGCGTT	1900	5660	1948	272.0907133132063	74.73677805108275	80.66686485538084	3.3730170845366216	0.9264867078331417
GGGCGTT	1972	4613	2168	221.7587386066821	77.56890858775536	89.7770857322719	2.470104000345905	0.8640167806190204
CGGCGTT	1482	4555	1614	218.97052988368458	58.29468687984454	66.83589316046441	3.276241545212307	0.8722062969950364
AGGCGTT	1528	4069	1666	195.60726368753294	60.10410361160759	68.98921809500229	2.8353309269017952	0.8712101002339327
TCGCGTT	1483	4481	1523	215.41316013365326	58.33402202618722	63.067574525023105	3.415592905799549	0.9249447511738735
GCGCGTT	2504	7562	2000	363.5247304018491	98.49520644205853	82.82018978991873	4.389325010289932	1.1892656451512726
CCGCGTT	1462	5042	1571	242.38186864402584	57.50798395299103	65.05525907998116	3.725784388100481	0.8839867024784077
ACGCGTT	1757	4794	1537	230.45987272500196	69.1118521240802	63.647315853552534	3.6208891079597447	1.0858565078078255
TAGCGTT	1332	4377	1360	210.41361345793356	52.39441492844327	56.31772905714473	3.736187821856775	0.9303360736594948
GAGCGTT	1646	4170	1612	200.4625926706838	64.74565088004327	66.7530729706745	3.0030466576235324	0.9699276452559253
CAGCGTT	1127	3025	1201	145.4195066735776	44.33070992819487	49.733523968846185	2.9239735105976106	0.8913647453569605
AAGCGTT	1265	3509	1215	168.68662774134998	49.75896012348404	50.31326529737562	3.352726696316186	0.9889829218871927
TTCCGTT	1287	334	1313	16.05623643933055	50.62433334302289	54.371454597081645	0.2953063617354898	0.9310829316260397
GTCCGTT	1816	544	1758	26.151474919149155	71.43262575829803	72.79894682533856	0.3592287534309056	0.9812315819579279
CTCCGTT	1098	253	1226	12.162358739971943	43.18999068425729	50.768776341220175	0.23956375584528483	0.8507195523873693
ATCCGTT	1237	350	1200	16.825397466364347	48.657576025889135	49.692113873951236	0.33859291051782514	0.9791810456949708
TGCCGTT	1835	2041	1889	98.11610351099895	72.17999353880886	78.22366925657823	1.2543019835744647	0.9227385294603637
GGCCGTT	1842	868	2023	41.726985716583584	72.45533956320759	83.77262197250278	0.4980981224424359	0.8649047607342416
CGCCGTT	1298	876	1545	42.111566230100486	51.05701995279232	63.97859661271221	0.6582133472701579	0.7980328212239585
AGCCGTT	1379	623	1538	29.94920749012854	54.243166806549006	63.68872594844749	0.47024347000394967	0.851691818273392
TCCCGTT	1300	336	1562	16.152381567709774	51.13569024547767	64.68256822592652	0.249717690727615	0.7905636966495883
GCCCGTT	1970	881	2034	42.35192905104854	77.49023829507	84.22813301634733	0.5028240272502386	0.9200042256668611
CCCCGTT	1345	357	1475	17.161905415691635	52.90577183089805	61.079889970065054	0.28097472710089355	0.8661733322837828
ACCCGTT	1593	424	1475	20.382767216395667	62.660888123881485	61.079889970065054	0.3337066786856551	1.0258841028461458
TACCGTT	1821	773	1473	37.160092118570404	71.62930149001141	60.99706978027514	0.6092111023108032	1.1743072535785064
GACCGTT	1714	579	1666	27.834014665785592	67.42044083134518	68.98921809500229	0.4034545605004029	0.9772605443723567
CACCGTT	1150	371	1112	17.83492131434621	45.235418294076396	46.04802552319481	0.38731131490887916	0.9823530494546592
AACCGTT	1220	421	1183	20.23854952382683	47.98887853806366	48.98814226073692	0.41313159858375864	0.9796019265773597
TTACGTT	1195	417	1332	20.04625926706838	47.00549987949678	55.15824640008587	0.3634317726793644	0.8521935149741019
GTACGTT	1716	841	1570	40.42902648346404	67.49911112403052	65.0138489850862	0.6218525301084424	1.0382266575159151
CTACGTT	1054	418	1083	20.094331831257993	41.45924424517958	44.847132771240986	0.44806279888073103	0.9244569648779432
ATACGTT	1230	635	1098	30.526078260403885	48.382230001490406	45.46828419466538	0.6713707983725806	1.0640874371759756
TGACGTT	1551	1978	1605	95.08753196705337	61.00881197748913	66.46320230640977	1.4306793634269868	0.9179336815013108
GGACGTT	1539	670	1695	32.20861800704033	60.536790221377025	70.19011084695612	0.4588768648231462	0.8624689360210959
CGACGTT	1239	884	1329	42.49614674361738	48.73624631857449	55.03401611540099	0.772179639852325	0.8855658692322093
AGACGTT	1195	668	1211	32.1124728786611	47.00549987949678	50.14762491779579	0.6403587992711777	0.9373424954132978
TCACGTT	1084	446	1195	21.440363628567138	42.639298635459845	49.48506339947644	0.4332693979895756	0.8616599779057973
GCACGTT	2114	1586	1626	76.24308680472531	83.15449936841523	67.33281429920392	1.1323317998550781	1.2349773321356385
CCACGTT	1180	453	1277	21.77687157789443	46.41547268435665	52.8806911808631	0.4118114020751533	0.8777395235929493
ACACGTT	1503	627	1153	30.14149774688699	59.120724953040714	47.74583941388814	0.6312905609555487	1.2382382565431216
TAACGTT	1125	817	1209	39.275284942913345	44.25203963550952	50.06480472800587	0.7844889270274743	0.8838951809744154
GAACGTT	1275	514	1394	24.709297993460787	50.15231158691079	57.725672283573346	0.42804695061978804	0.868804287640706
CAACGTT	967	473	1033	22.738322861686676	38.03708651336685	42.77662802649302	0.531559496639241	0.8892025451330383
AAACGTT	1052	441	1084	21.200000807619077	41.38057395249424	44.88854286613595	0.4722808862573354	0.9218515752649183
TTTAGTT	1009	285	912	13.70068079403954	39.689162659759205	37.76600654420294	0.3627781184119555	1.0509229408014142
GTTAGTT	2128	4342	1191	208.73107371129714	83.70519141721267	49.3194230198966	4.232228621715429	1.6972054069538498
CTTAGTT	1010	280	1077	13.46031797309148	39.72849780610188	44.59867220187123	0.3018098366732704	0.8908000136478275
ATTAGTT	1263	1070	901	51.437643682885295	49.68028983079869	37.310495500358385	1.3786373778496512	1.3315365868116518
TGTAGTT	1502	5538	1212	266.2258604820736	59.08138980669804	50.189035012690745	5.304462626443326	1.1771772418369626
GGTAGTT	1515	1456	1397	69.99365346007569	59.59274670915282	57.84990256825822	1.2099182600608327	1.0301270021818651
CGTAGTT	1270	1098	1322	52.78367548019444	49.955635855197414	54.744145451136276	0.9641884998882352	0.9125292840635716
AGTAGTT	1138	1742	1048	83.74240681830484	44.7633965379643	43.39777944991741	1.9296472741179438	1.0314674415455487
TCTAGTT	916	249	1014	11.970068483213494	36.030994049890424	41.98983622348879	0.28507061612489765	0.8580884635538294
GCTAGTT	1538	1013	1304	48.69750752407738	60.49745507503435	53.998763743027006	0.9018263409848121	1.1203488910030193
CCTAGTT	1099	312	1169	14.998640027159077	43.22932583059996	48.40840093220749	0.30983547769246916	0.8930128861546066
ACTAGTT	1192	349	975	16.777324902174737	46.88749444046875	40.37484252258538	0.4155390796333045	1.1613047014174789
TATAGTT	1086	1231	926	59.177326517412894	42.71796892814519	38.34574787273237	1.5432565486483534	1.1140210140097935
GATAGTT	1250	798	1226	38.36190622331071	49.168932928343914	50.768776341220175	0.7556200678440209	0.9684876507142183
CATAGTT	935	555	952	26.680273125234894	36.778361830401245	39.42241034000131	0.676779346953396	0.932930318395139
AATAGTT	956	542	939	26.05532979076993	37.60439990359742	38.88407910636684	0.6700770698335416	0.967089893031313
TTGAGTT	1272	1803	1308	86.6748332338712	50.034306147882766	54.16440412260685	1.6002176085547541	0.9237488523759042
GTGAGTT	1876	4037	1608	194.06894163346536	73.79273453885854	66.58743259109465	2.914498037868785	1.1082081357905893
CTGAGTT	1177	1638	1286	78.74286014258516	46.297467245328626	53.25338203491774	1.4786452453095693	0.8693807881529818
ATGAGTT	1269	2012	1155	96.72199914950019	49.916300708854735	47.82865960367806	2.0222602922801163	1.0436483297352563
TGGAGTT	1333	1534	1481	73.74331346686546	52.43375007478594	61.32835053943481	1.202434319824853	0.854967557639928
GGGAGTT	1403	1052	1563	50.57233752747227	55.187210318773204	64.72397832082149	0.7813539717351292	0.8526547927141194
CGGAGTT	1320	1405	1446	67.54195268640545	51.92239317233117	59.87899721811123	1.127974011327906	0.8671219556867683
AGGAGTT	1072	971	1186	46.67845982811367	42.16727687934773	49.1123725454218	0.9504419641902432	0.8585876571193773
TCGAGTT	1139	1096	1271	52.68753035181522	44.80273168430697	52.63223061149335	1.0010506820569713	0.8512413622561411
GCGAGTT	1918	2259	1689	108.59592250433447	75.4448106852509	69.94165027758636	1.5526645721588774	1.0786821641443038
CCGAGTT	1170	1393	1430	66.9650819161301	46.022121220929904	59.21643569979188	1.1308529654777155	0.7771849263985953
ACGAGTT	1351	1197	1266	57.542859334966074	53.141782708954096	52.42518013701855	1.0976187241430921	1.0136690531165107
TAGAGTT	1120	1278	1049	61.43673703432467	44.05536390379615	43.43918954481237	1.4143159133055607	1.0141847572535423
GAGAGTT	1251	1126	1305	54.12970727750359	49.208268074686586	54.04017383792197	1.001656794070466	0.910586783496898
CAGAGTT	917	960	954	46.14966162202793	36.07032919623309	39.50523052979123	1.1681911737542217	0.9130519860916176
AAGAGTT	941	1023	960	49.17823316597351	37.0143727084573	39.75369109916099	1.2370733837847683	0.9310927283740578
TTCAGTT	952	231	989	11.10476232780047	37.44705931822673	40.95458385111481	0.2711482155006244	0.9143557520779788
GTCAGTT	1355	505	1261	24.27664491575427	53.2991232943248	52.21812966254375	0.46490835793316426	1.0207015003939608
CTCAGTT	822	275	997	13.219955152143417	32.333490293678956	41.28586461027449	0.32020536028337093	0.7831612732080795
ATCAGTT	974	298	967	14.3256241285045	38.312432537765574	40.04356176342571	0.35775099660562637	0.9567688499867342
TGCAGTT	1473	1405	1368	67.54195268640545	57.94067056276047	56.64900981630441	1.1922883189913391	1.0228011178067282
GGCAGTT	1412	620	1592	29.804989797559703	55.54122663585728	65.9248710727753	0.45210539379982395	0.8424927608056239
CGCAGTT	1274	638	1408	30.670295952972722	50.11297644056811	58.305413612102775	0.5260282716973355	0.8594909689512242
AGCAGTT	1101	595	1145	28.60317569281939	43.307996123285314	47.41455865472847	0.6032572379531558	0.9133902613889748
TCCAGTT	989	261	1168	12.546939253488842	38.902459732905704	48.36699083731253	0.25941120248087784	0.8043183803548628
GCCAGTT	1555	826	1528	39.70793802061986	61.16615256285982	63.27462499949791	0.6275491639963879	0.9666774408120977
CCCAGTT	1073	289	1276	13.89297105079799	42.20661202569041	52.83928108596814	0.2629288431875992	0.798773396576334
ACCAGTT	1183	368	1155	17.69070362177737	46.533478123384675	47.82865960367806	0.36987663397568726	0.9729203893434265
TACAGTT	1401	583	1017	28.026304922544043	55.10854002608785	42.114066508173664	0.6654856024673985	1.308554233664236
GACAGTT	1637	531	1235	25.526531584684196	64.39163456295918	51.14146719527481	0.4991356913405627	1.2590885262851554
CACAGTT	929	348	993	16.729252337985123	36.542350952345195	41.120224230694646	0.4068375756934075	0.8886710040133428
AACAGTT	1099	350	958	16.825397466364347	43.22932583059996	39.67087090937107	0.424124731337568	1.0896994404120408
TTAAGTT	896	348	919	16.729252337985123	35.244291123036916	38.05587720846765	0.4395970758036493	0.9261195302363142
GTAAGTT	1355	655	1301	31.487529544196136	53.2991232943248	53.87453345834213	0.5844603660195686	0.9893194404279666
CTAAGTT	961	289	939	13.89297105079799	37.8010756353108	38.88407910636684	0.357292016940763	0.9721478945639037
ATAAGTT	998	391	928	18.796372598138458	39.25647604998978	38.42856806252229	0.4891249803416366	1.021544075910414
TGAAGTT	1085	450	1302	21.632653885325592	42.67863378180251	53.91594355323709	0.40122925538649457	0.7915772398504208
GGAAGTT	1196	336	1310	16.152381567709774	47.044835025839454	54.24722431239676	0.29775498695918673	0.8672302707124613
CGAAGTT	1191	376	1291	18.07528413529427	46.84815929412608	53.46043250939253	0.3381058342937761	0.8763146329932004
AGAAGTT	940	270	995	12.979592331195354	36.97503756211462	41.20304442048456	0.31501537116374834	0.8973860568354523
TCAAGTT	897	229	938	11.008617199421243	35.28362626937959	38.84266901147188	0.2834155705461418	0.9083728581822955
GCAAGTT	1766	938	1376	45.09206520985645	69.46586844116428	56.98029057546408	0.7913625001637541	1.219120993234747
CCAAGTT	994	293	1057	14.08526130755644	39.09913546461908	43.77047030397205	0.3217982628411064	0.8932765673543824
ACAAGTT	1371	436	956	20.959637986671016	53.9284856358076	39.588050719581155	0.5294435468706697	1.3622415010480255
TAAAGTT	895	253	940	12.162358739971943	35.20495597669424	38.9254892012618	0.31245230283650977	0.9044191017014385
GAAAGTT	1066	243	1067	11.68163309807582	41.93126600129169	44.184571252921636	0.26438262875083096	0.9490024416276088
CAAAGTT	848	216	917	10.383673864956283	33.35620409858851	37.973057018677736	0.273448457411498	0.8784176655090387
AAAAGTT	872	187	795	8.989569503457524	34.30024761081271	32.92102544149269	0.27306468686504937	1.041894872678592
TTTTCTT	666	120	759	5.768707702753491	26.197207464221634	31.430262025274153	0.18353991761553484	0.8335026746883485
GTTTCTT	2138	2130	1283	102.39456172387446	84.09854288063943	53.129151750232865	1.927276426419243	1.5829076902262198
CTTTCTT	927	177	979	8.508843861561399	36.46368065965985	40.54048290216521	0.20988511365529278	0.8994387350455655
ATTTCTT	1140	335	928	16.104309003520164	44.84206683064964	38.42856806252229	0.419071274717259	1.166894034607086
TGTTCTT	1659	2388	1216	114.79728328479446	65.25700778249804	50.35467539227058	2.279774070441447	1.2959473430051136
GGTTCTT	1562	445	1425	21.392291064377527	61.44149858725855	59.00938522531709	0.3625235372762278	1.0412157041232486
CGTTCTT	1146	296	1309	14.229479000125277	45.0780777087057	54.2058142175018	0.26250835275768086	0.8316096411323903
AGTTCTT	1074	383	1086	18.411792084621556	42.245947172033084	44.97136305592586	0.4094114750696986	0.9393966360213836
TCTTCTT	985	176	924	8.460771297371787	38.745119147535	38.26292768294245	0.22112190074633484	1.0126020535748892
GCTTCTT	1559	768	1360	36.91972929762235	61.323493148230526	56.31772905714473	0.6555613998597221	1.088884338464829
CCTTCTT	1007	224	1098	10.768254378473184	39.61049236707386	45.46828419466538	0.23683001391410724	0.8711675197042339
ACTTCTT	1152	247	1068	11.873923354834268	45.31408858676175	44.2259813478166	0.26848298201573934	1.02460334866032
TATTCTT	1290	428	917	20.575057473154118	50.742338782050915	37.973057018677736	0.5418330545005609	1.3362721562578534
GATTCTT	1389	427	1178	20.526984908964504	54.63651826997575	48.78109178626213	0.4207979804737657	1.1200347566915803
CATTCTT	922	209	926	10.047165915628996	36.267004927946466	38.34574787273237	0.2620151248314426	0.945789479665773
AATTCTT	861	203	882	9.758730530491322	33.867561001043285	36.52370369735415	0.26718896340182124	0.9272761952533505
TTGTCTT	1281	2493	1154	119.84490252470377	50.38832246496684	47.787249508783106	2.507884503850274	1.0544302713154827
GTGTCTT	2200	3076	1706	147.87120744724783	86.53732195388528	70.64562189080067	2.0931404309217827	1.2249495388072165
CTGTCTT	1114	1378	1253	66.24399345328591	43.81935302574009	51.886848903384085	1.2767010302867987	0.8445175213344315
ATGTCTT	1413	1937	1265	93.11655683527927	55.58056178219996	52.38377004212359	1.777584102106455	1.0610263777789517
TGGTCTT	1423	790	1456	37.97732570979381	55.973913245626704	60.29309816706083	0.6298784913086699	0.9283635266267711
GGGTCTT	1517	622	1728	29.901134925938926	59.67141700183817	71.55664397848977	0.4178666475041414	0.8339046339257561
CGGTCTT	1269	572	1505	27.497506716458304	49.916300708854735	62.322192816913834	0.4412153275357099	0.8009394158433363
AGGTCTT	1175	486	1248	23.36326619615164	46.21879695264328	51.67979842890928	0.45207734755951384	0.894330054638697
TCGTCTT	1090	723	1108	34.75646390908978	42.87530951351589	45.88238514361497	0.7575121432833036	0.9344612181627714
GCGTCTT	1980	2253	1633	108.3074871191968	77.88358975849675	67.62268496346863	1.6016442881217605	1.1517376129115742
CCGTCTT	1277	796	1288	38.26576109493149	50.23098187959614	53.336202224707655	0.7174444279650103	0.9417802502692433
ACGTCTT	1385	724	1198	34.8045364732794	54.47917768460505	49.609293684161315	0.7015729087953411	1.0981647517791315
TAGTCTT	1123	724	1130	34.8045364732794	44.173369342824174	46.79340723130407	0.7437914555193086	0.9440083968340067
GAGTCTT	1288	671	1305	32.25669057122994	50.66366848936557	54.04017383792197	0.5969020504629509	0.93751860682974
CAGTCTT	941	455	941	21.873016706273653	37.0143727084573	38.96689929615676	0.5613229972452787	0.9498926878205053
AAGTCTT	1016	574	1079	27.59365184483753	39.964508684157934	44.68149239166115	0.6175633437433549	0.8944309275492431
TTCTCTT	867	174	856	8.364626168992562	34.103571879099334	35.44704123008521	0.23597529945301032	0.9620992527340865
GTCTCTT	1476	521	1272	25.04580594278807	58.058676001788484	52.67364070638831	0.47549031369214795	1.1022339679426616
CTCTCTT	885	208	917	9.999093351439384	34.81160451326749	37.973057018677736	0.2633207367666277	0.9167448513862019
ATCTCTT	1072	245	943	11.777778226455043	42.16727687934773	39.049719485946675	0.3016098036426014	1.0798355899719847
TGCTCTT	1201	612	1174	29.420409284042805	47.24151075755283	48.61545140668229	0.6051658152452928	0.9717386014245544
GGCTCTT	1430	478	1428	22.978685682634737	56.24925927002543	59.13361551000197	0.38858922263510304	0.9512230697362202
CGCTCTT	1230	366	1286	17.594558493398146	48.382230001490406	53.25338203491774	0.330393259940966	0.9085287760647133
AGCTCTT	1060	293	1130	14.08526130755644	41.69525512323563	46.79340723130407	0.3010095255071235	0.8910497779555182
TCCTCTT	1019	232	1026	11.152834891990082	40.08251412318596	42.4867573622283	0.2625014377281051	0.9434119384883966
GCCTCTT	1798	1663	1491	79.94467424732545	70.72459312412988	61.742451488384404	1.2948088765533619	1.14547756720407
CCCTCTT	1159	292	1340	14.037188743366826	45.58943461116048	55.48952715924554	0.2529700551075606	0.8215862874507207
ACCTCTT	1255	371	1203	17.83492131434621	49.36560866005728	49.81634415863611	0.35801345152009445	0.9909520558725968
TACTCTT	1561	373	1084	17.931066442725434	61.40216344091588	44.88854286613595	0.39945752964622705	1.3678805218522219
GACTCTT	1459	441	1198	21.200000807619077	57.389978513963015	49.609293684161315	0.42733929941815657	1.156839258372385
CACTCTT	921	227	1010	10.91247207104202	36.227669781603794	41.82419584390895	0.26091289625192526	0.866189272755134
AACTCTT	865	261	938	12.546939253488842	34.02490158641398	38.84266901147188	0.3230194930678734	0.8759671374890586
TTATCTT	905	427	959	20.526984908964504	35.59830744012099	39.712281004266025	0.5168926183504651	0.8964055083186206
GTATCTT	1691	1773	1225	85.23265630818283	66.51573246546364	50.72736624632522	1.6802105572425068	1.3112396204934484
CTATCTT	903	386	938	18.556009777190397	35.519637147435645	38.84266901147188	0.4777223154183876	0.9144489308122776
ATATCTT	981	441	946	21.200000807619077	38.5877785621643	39.17394977063155	0.5411759838297586	0.98503670904008
TGATCTT	1142	355	1291	17.065760287312408	44.920737123334995	53.46043250939253	0.3192222637614109	0.840261386127821
GGATCTT	1257	289	1401	13.89297105079799	49.444278952742636	58.015542947838064	0.239469810069505	0.8522591781515881
CGATCTT	1095	364	1342	17.498413365018923	43.07198524522927	55.57234734903546	0.314876268499438	0.7750614703155391
AGATCTT	975	274	1084	13.171882587953805	38.35176768410825	44.88854286613595	0.29343528987417217	0.8543776481780374
TCATCTT	818	375	876	18.027211571104658	32.17614970830825	36.2752431279844	0.49695632659171984	0.887000249585814
GCATCTT	2496	6030	1296	289.87756206336286	98.18052527131712	53.66748298386733	5.401363096355782	1.829422954320973
CCATCTT	995	392	1041	18.844445162328068	39.138470610961754	43.1079087856527	0.4371458902362699	0.90791856328665
ACATCTT	1299	459	1007	22.065306963032103	51.09635509913499	41.699965559224076	0.5291444889011722	1.2253332685986458
TAATCTT	905	242	903	11.633560533886206	35.59830744012099	37.393315690148306	0.3111133719803082	0.9519965475941939
GAATCTT	1072	357	1203	17.161905415691635	42.16727687934773	49.81634415863611	0.3445035099532984	0.8464546644585049
CAATCTT	829	239	912	11.489342841317368	32.60883631807768	37.76600654420294	0.30422445719458724	0.8634441208368407
AAATCTT	827	201	835	9.662585402112096	32.530166025392326	34.577429237291064	0.2794477673803231	0.9407919195539614
TTTGCTT	2370	1036	1230	49.80317650043847	93.22429683214006	50.934416720800016	0.9777902586661097	1.8302810326297538
GTTGCTT	4230	5333	1899	256.37098482320306	166.38766902951582	78.63777020552783	3.260150741216992	2.1158747074674764
CTTGCTT	2160	919	1452	44.17868649025382	84.96391610017828	60.12745778748099	0.7347506133787044	1.4130635025429004
ATTGCTT	2562	1558	1402	74.89705500741616	100.77664492993368	58.05695304273302	1.2900617597394048	1.7358238703253457
TGTGCTT	2843	4638	1899	222.96055271142242	111.8298210522254	78.63777020552783	2.8352857936929325	1.4220878944042634
GGTGCTT	2921	1939	2130	93.21270196365849	114.89796246695406	88.20350212626344	1.0567913939542262	1.3026462634383547
CGTGCTT	2184	1437	1738	69.08027474047306	85.90795961240248	71.97074492743937	0.9598382622011142	1.193651110586872
AGTGCTT	1964	1709	1619	82.15601220004763	77.25422741701395	67.0429436349392	1.2254237022676358	1.1523095978254925
TCTGCTT	1670	855	1249	41.10204238211862	65.68969439226747	51.72120852380424	0.7946844931746279	1.2700726890794585
GCTGCTT	2567	2078	1759	99.89478838601461	100.97332066164705	72.8403569202335	1.3714209074429446	1.386227703033108
CCTGCTT	1922	920	1536	44.226759054443434	75.6021512706216	63.605905758657585	0.6953247269562481	1.1886026992128977
ACTGCTT	1954	910	1282	43.746033412547305	76.86087595358721	53.0877416553379	0.824032668342913	1.4478083556952164
TATGCTT	2232	2254	1370	108.3555596833864	87.79604663685089	56.73183000609432	1.9099605930523744	1.5475623935878597
GATGCTT	2984	3756	1747	180.56055109618424	117.37607668654259	72.34343578149401	2.4958802294315827	1.6224841330603248
CATGCTT	1729	1088	1280	52.30294983829831	68.0104680264853	53.00492146554798	0.9867564820805189	1.2830972322200418
AATGCTT	2004	1878	1226	90.28027554809212	78.82763327072097	50.768776341220175	1.778263768685553	1.552679401625035
TTGGCTT	1632	1595	1543	76.67573988243181	64.19495883124581	63.89577642292229	1.2000126483309275	1.0046823503065876
GTGGCTT	2690	3568	2140	171.5229090285371	105.8115436617961	88.61760307521303	1.93553992746745	1.1940239860921305
CTGGCTT	1409	1212	1570	58.26394779781025	55.42322119682926	65.0138489850862	0.8961774869101453	0.8524833102796764
ATGGCTT	1640	1688	1616	81.14648835206577	64.50964000198721	66.91871335025432	1.2126127997611504	0.9640000049663543
TGGGCTT	1794	1655	1885	79.56009373380856	70.56725253875918	78.05802887699839	1.019242925787648	0.9040357994429635
GGGGCTT	1885	1496	2048	71.91655602766019	74.14675085594261	84.80787434487678	0.8479938517879461	0.8742908772176036
CGGGCTT	1546	1148	1766	55.18730368967506	60.81213624577575	73.13022758449823	0.7546442218562627	0.8315595104023222
AGGGCTT	1458	1141	1524	54.85079574034777	57.35064336762034	63.10898461991806	0.8691440065260709	0.9087556029148929
TCGGCTT	1304	1372	1452	65.95555806814824	51.29303083084837	60.12745778748099	1.0969290985370863	0.8530716700536769
GCGGCTT	2203	3452	2029	165.94649158254208	86.6553273929133	84.02108254187254	1.9750577660058282	1.0313521888953046
CCGGCTT	1400	1190	1551	57.20635138563878	55.06920487974518	64.22705718208196	0.890689281052693	0.8574144184066457
ACGGCTT	1541	1407	1475	67.63809781478467	60.61546051406237	61.079889970065054	1.1073709832799923	0.9923963606314566
TAGGCTT	1564	1381	1347	66.38821114585475	61.5201688799439	55.77939782351026	1.1901923243400994	1.10291920100317
GAGGCTT	1694	1772	1770	85.18458374399322	66.63373790449167	73.29586796407807	1.162201719007431	0.9091063351231276
CAGGCTT	1222	828	1356	39.804083148999084	48.06754883074901	56.15208867756489	0.7088620225253078	0.8560242363692164
AAGGCTT	1287	1189	1274	57.158278821449166	50.62433334302289	52.756460896178226	1.0834365658821101	0.9595854703492859
TTCGCTT	1523	938	1340	45.09206520985645	59.90742787989422	55.48952715924554	0.8126229852427804	1.079616838470619
GTCGCTT	2080	1863	1692	89.55918708524794	81.81710439276426	70.06588056227125	1.2782139661493581	1.1677167793538124
CTCGCTT	1350	876	1238	42.111566230100486	53.102447562611424	51.26569747995969	0.8214374971990257	1.0358280521467544
ATCGCTT	1528	1078	1264	51.82222419640219	60.10410361160759	52.34235994722864	0.9900628142989569	1.14828799603618
TGCGCTT	2042	2860	1848	137.48753358229152	80.32236883174261	76.5258553658849	1.7966154435639703	1.04961085959387
GGCGCTT	2036	2187	2067	105.13469788268236	80.08635795368657	85.59466614788099	1.2282856235579245	0.9356465952600624
CGCGCTT	1675	1948	1692	93.64535504136501	65.88637012398085	70.06588056227125	1.3365329071706655	0.9403488487584789
AGCGCTT	1623	1672	1555	80.37732732503197	63.84094251416174	64.3926975616618	1.2482366847275415	0.9914314034293763
TCCGCTT	1431	1420	1539	68.26304114924963	56.28859441636811	63.73013604334246	1.0711265562468653	0.8832335518331014
GCCGCTT	2231	2854	1993	137.19909819715383	87.75671149050821	82.530319125654	1.662408429419321	1.0633269375451817
CCCGCTT	1511	1466	1532	70.4743791019718	59.43540612378212	63.440265379077736	1.1108777474504998	0.9368719655984227
ACCGCTT	1714	1400	1497	67.30158986545739	67.42044083134518	61.99091205775416	1.0856686509589584	1.0875858830489955
TACGCTT	2098	1628	1436	78.26213450068902	82.52513702693241	59.46489626916164	1.316106466350225	1.3877958628463927
GACGCTT	2342	1797	1671	86.38639784873352	92.12291273454515	69.19626856947708	1.2484256685314836	1.3313277527681768
CACGCTT	1350	1256	1308	60.3791406221532	53.102447562611424	54.16440412260685	1.1147383895423024	0.9803938291725397
AACGCTT	1411	1258	1288	60.47528575053243	55.501891489514605	53.336202224707655	1.1338506160552548	1.0406044895300721
TTAGCTT	1337	1015	1191	48.79365265245661	52.591090660156645	49.3194230198966	0.9893394866515798	1.0663362918690307
GTAGCTT	1529	1682	1378	80.85805296692808	60.14343875795027	57.063110765253995	1.416993428548991	1.0539810737863227
CTAGCTT	1171	901	1081	43.313380334840794	46.06145636727258	44.764312581451065	0.9675872997274285	1.0289771854188823
ATAGCTT	1244	996	1143	47.880273932853974	48.93292205028786	47.33173846493855	1.0115891679812639	1.0338289620723606
TGAGCTT	1500	1178	1669	56.629480615363434	59.002719514012696	69.11344837968717	0.819369919212527	0.8537082275199269
GGAGCTT	1579	1068	1679	51.34149855450607	62.110196075084026	69.52754932863677	0.7384338877216791	0.8933177808627621
CGAGCTT	1302	991	1470	47.63991111190591	51.21436053816302	60.87283949559026	0.7826135844272063	0.8413335234981618
AGAGCTT	1244	888	1249	42.68843700037583	48.93292205028786	51.72120852380424	0.8253565262445258	0.9460900749789498
TCAGCTT	1005	846	1032	40.669389304412114	39.53182207438851	42.73521793159806	0.9516598082992695	0.9250408442438061
GCAGCTT	1975	2288	1516	109.99002686583322	77.68691402678338	62.777703860758386	1.7520555882354707	1.237492122985157
CCAGCTT	1083	831	1161	39.94830084156792	42.599963489117165	48.07712017304782	0.830921251060355	0.8860756080186108
ACAGCTT	1340	992	1164	47.68798367609552	52.70909609918468	48.201350457732694	0.989349535298034	1.0935190736077982
TAAGCTT	1154	905	1187	43.50567059159924	45.3927588794471	49.15378264031676	0.8850930336318645	0.9234845507538862
GAAGCTT	1309	927	1420	44.56326700377072	51.48970656256174	58.80233475084229	0.7578485989135387	0.8756405129274939
CAAGCTT	1060	697	1112	33.506577240159864	41.69525512323563	46.04802552319481	0.7276441684406706	0.9054732455842944
AAAGCTT	1125	802	1038	38.554196480069166	44.25203963550952	42.98367850096782	0.8969496754262454	1.0295079709037267
TTTCCTT	1107	194	1191	9.32607745278481	43.54400700134137	49.3194230198966	0.18909542897576995	0.8828977375460112
GTTCCTT	1788	580	1580	27.882087229975205	70.33124166070313	65.4279499340358	0.4261494859320186	1.0749418517867488
CTTCCTT	1001	203	1147	9.758730530491322	39.3744814890178	47.49737884451839	0.20545829618169686	0.8289821974789239
ATTCCTT	1258	313	1178	15.046712591348689	49.48361409908531	48.78109178626213	0.3084537889655472	1.014401529098638
TGTCCTT	1795	3978	1573	191.23266034627824	70.60658768510186	65.13807926977107	2.9358044094957596	1.0839525585745753
GGTCCTT	1719	578	1802	27.78594210159598	67.61711656305854	74.62099100071677	0.37236093663415815	0.9061406938753875
CGTCCTT	1260	668	1417	32.1124728786611	49.56228439177066	58.678104466157414	0.5472650006474215	0.8446469912871112
AGTCCTT	1259	730	1317	35.092971858417066	49.52294924542799	54.53709497666148	0.6434697681171815	0.9080599043022142
TCTCCTT	1006	212	1006	10.191383608197834	39.57115722073118	41.65855546432911	0.24464083054738633	0.9498926878205054
GCTCCTT	1653	676	1534	32.497053392177996	65.02099690444199	63.52308556886766	0.5115786347775373	1.0235805821168809
CCTCCTT	1068	282	1275	13.556463101470703	42.00993629397704	52.79787099107319	0.2567615482783911	0.7956748161508232
ACTCCTT	1314	303	1085	14.565986949452563	51.68638229427512	44.92995296103091	0.32419323835228764	1.150376950964188
TATCCTT	1369	726	1176	34.90068160165862	53.84981534312225	48.69827159647221	0.7166718747403529	1.1057849401583941
GATCCTT	1382	364	1600	17.498413365018923	54.36117224557703	66.25615183193497	0.26410247020390365	0.8204698091049615
CATCCTT	994	328	1030	15.767801054192875	39.09913546461908	42.652397741808144	0.36968146901474613	0.9166925550423128
AATCCTT	1023	281	1089	13.508390537281091	40.239854708556656	45.09559334061074	0.2995501231184853	0.8923234340132019
TTGCCTT	1733	8307	1734	399.33879072311044	68.16780861185599	71.80510454785953	5.561426213883488	0.9493448835022695
GTGCCTT	2781	12613	2400	606.3392521235814	109.39104197897953	99.38422774790247	6.100960543373326	1.1006881520120104
CTGCCTT	1485	6761	1545	325.01860648596954	58.412692318872566	63.97859661271221	5.080114658554265	0.9130036514002915
ATGCCTT	1948	8197	1782	394.050808662253	76.62486507553115	73.79278910281758	5.339963612341728	1.038378763116916
TGGCCTT	2000	8094	2068	389.099334550723	78.67029268535026	85.63607624277596	4.543638050949893	0.9186583054356917
GGGCCTT	1954	7730	2397	371.600921185704	76.86087595358721	99.25999746321759	3.7437127814093163	0.7743388869425396
CGGCCTT	1501	6368	1788	306.12608875945193	59.04205466035537	74.04124967218733	4.134534332075764	0.7974210986681087
AGGCCTT	1589	6258	1772	300.8381066985946	62.50354753851078	73.37868815386798	4.099802194170687	0.8517942894733538
TCGCCTT	1480	7053	1518	339.0557952293364	58.21601658715919	62.86052405054831	5.39377932892653	0.9261140829870539
GCGCCTT	2445	12098	2058	581.5818815659311	96.17443280784069	85.22197529382636	6.824318253135608	1.128516822993749
CCGCCTT	1445	7652	1600	367.8512611789142	56.839286465165564	66.25615183193497	5.551956324176567	0.8578718336878939
ACGCCTT	1680	7225	1597	347.3242762699498	66.08304585569421	66.1319215472501	5.251991294730377	0.9992609364674068
TAGCCTT	1486	6375	1479	306.4625967087792	58.452027465215245	61.245530349644895	5.003836116026973	0.9543884611908525
GAGCCTT	1636	6840	1781	328.81633905694895	64.3522994166165	73.75137900792262	4.458443265469333	0.8725572359766122
CAGCCTT	1027	4686	1189	225.26803579252382	40.39719529392736	49.23660283010668	4.575214837015102	0.8204708077305793
AAGCCTT	1306	5246	1403	252.1886717387068	51.37170112353372	58.098363137627985	4.340719051607398	0.8842194228749678
TTCCCTT	1389	295	1419	14.181406435935665	54.63651826997575	58.76092465594733	0.24134076376383795	0.9298103899807483
GTCCCTT	1929	721	1822	34.66031878071056	75.87749729502033	75.44919289861596	0.4593862100988276	1.0056767260185262
CTCCCTT	1045	244	1198	11.729705662265431	41.105227928095516	49.609293684161315	0.2364416985442862	0.8285791809452655
ATCCCTT	1306	336	1289	16.152381567709774	51.37170112353372	53.37761231960261	0.30260592157993377	0.9624203648514972
TGCCCTT	1929	872	2003	41.91927597334203	75.87749729502033	82.9444200746036	0.505389945889526	0.9147992984551946
GGCCCTT	1820	698	2211	33.554649804349474	71.58996634366873	91.55771981275514	0.36648629818405426	0.781910760666359
CGCCCTT	1391	535	1592	25.718821841442647	54.715188562661105	65.9248710727753	0.39012320271436424	0.8299627693205545
AGCCCTT	1497	420	1719	20.190476959637216	58.88471407498467	71.18395312443515	0.2836380402243561	0.8272189375609635
TCCCCTT	1349	330	1594	15.863946182572098	53.06311241626875	66.00769126256522	0.24033481370327794	0.8038928706837275
GCCCCTT	2020	901	2003	43.313380334840794	79.45699561220376	82.9444200746036	0.522197639044109	0.9579546826746982
CCCCCTT	1282	321	1414	15.43129310486559	50.42765761130951	58.55387418147254	0.2635400871518817	0.8612181229037394
ACCCCTT	1477	402	1505	19.325170804224193	58.098011148131164	62.322192816913834	0.3100848980233486	0.9322202657215191
TACCCTT	1873	522	1500	25.093878506977685	73.67472909983051	62.115142342439036	0.4039897126635537	1.186099336191871
GACCCTT	1771	515	1770	24.757370557650397	69.66254417287766	73.29586796407807	0.3377730729620919	0.9504293503559971
CACCCTT	1092	329	1175	15.815873618382486	42.95397980620124	48.65686150157725	0.32504919409711214	0.8827938851914823
AACCCTT	1187	276	1297	13.268027716333028	46.69081870875538	53.708893078762294	0.24703595542131002	0.8693312416676482
TTACCTT	1233	373	1359	17.931066442725434	48.50023544051843	56.27631896224977	0.3186254320356955	0.8618231670954253
GTACCTT	1682	760	1674	36.53514878410544	66.16171614837957	69.32049885416197	0.5270468243595435	0.9544321988734109
CTACCTT	1141	359	1165	17.258050544070862	44.88140197699232	48.24276055262766	0.3577334784821069	0.9303240830928724
ATACCTT	1279	495	1198	23.795919273858146	50.309652172281496	49.609293684161315	0.4796665605714002	1.0141174855779853
TGACCTT	1528	641	1782	30.81451364554156	60.10410361160759	73.79278910281758	0.41758163663670206	0.8144983316440695
GGACCTT	1595	441	1863	21.200000807619077	62.73955841656684	77.14700678930929	0.2748000433188146	0.8132468261265196
CGACCTT	1242	473	1383	22.738322861686676	48.854251757602505	57.27016123972879	0.39703612438780617	0.8530489647672216
AGACCTT	1289	387	1390	18.604082341380007	50.70300363570824	57.56003190399351	0.3232118142743638	0.8808717083457779
TCACCTT	1015	372	1141	17.88299387853582	39.925173537815255	47.248918275148625	0.3784847258173461	0.844996562785112
GCACCTT	2062	1658	1643	79.7043114263774	81.10907175859612	68.03678591241822	1.1714884875511087	1.1921355582993804
CCACCTT	1107	371	1229	17.83492131434621	43.54400700134137	50.89300662590505	0.3504395298443236	0.855599028004312
ACACCTT	1556	656	1189	31.53560210838575	61.2054877092025	49.23660283010668	0.6404910228514524	1.243089169258794
TAACCTT	1207	337	1258	16.200454131899388	47.47752163560888	52.093899377858875	0.31098563028255394	0.911383524800755
GAACCTT	1294	396	1418	19.03673541908652	50.89967936742161	58.71951456105238	0.3241977656217419	0.866827318786836
CAACCTT	949	273	1006	13.123810023764191	37.329053879198696	41.65855546432911	0.3150327676388513	0.8960717303595025
AAACCTT	1083	304	1109	14.614059513642175	42.599963489117165	45.92379523850993	0.318224124067764	0.9276228863026215
TTTACTT	1219	269	1106	12.931519767005742	47.94954339172098	45.799564953825055	0.28235027516185474	1.046943206558043
GTTACTT	2430	1205	1515	57.92743984848297	95.58440561270055	62.73629376586343	0.923348135047195	1.5235902517517013
CTTACTT	1157	313	1175	15.046712591348689	45.510764318475125	48.65686150157725	0.30924133055439545	0.9353411402624039
ATTACTT	1544	430	1157	20.67120260153334	60.733465953090395	47.911479793467976	0.4314457138589895	1.2676182454579603
TGTACTT	1812	2207	1467	106.09614916647462	71.27528517292733	60.748609210905386	1.7464786526738887	1.173282583729213
GGTACTT	1943	697	1714	33.506577240159864	76.42818934381778	70.97690264996035	0.4720771967946474	1.0768036711990907
CGTACTT	1519	566	1547	27.20907133132063	59.75008729452352	64.06141680250214	0.4247341487186385	0.9327000599866497
AGTACTT	1295	702	1210	33.74694006110792	50.93901451376429	50.106214822900824	0.673508070413733	1.0166206865516978
TCTACTT	1004	244	1070	11.729705662265431	39.49248692804583	44.30880153760651	0.264726312949584	0.8913011762353152
GCTACTT	1845	1080	1430	51.918369324781416	72.57334500223561	59.21643569979188	0.8767560679942087	1.2255608454747078
CCTACTT	1174	291	1202	13.989116179177215	46.1794618063006	49.77493406374115	0.28104740754177454	0.927765403911209
ACTACTT	1298	379	1147	18.21950182786311	51.05701995279232	47.49737884451839	0.38358962686139464	1.074943948379264
TATACTT	1385	735	1102	35.33333467936513	54.47917768460505	45.63392457424521	0.774277799006279	1.1938306466709616
GATACTT	1816	949	1362	45.62086341594219	71.43262575829803	56.40054924693465	0.8088726798776993	1.2665235837606734
CATACTT	1166	377	1128	18.12335669948388	45.8647806355592	46.71058704151416	0.3879924840888148	0.9818926187931818
AATACTT	1131	440	1069	21.151928243429467	44.48805051356557	44.267391442711556	0.4778218809392268	1.0049846865528451
TTGACTT	1472	1748	1535	84.03084220344252	57.901335416417794	63.564495663762614	1.3219776437453516	0.9109068641509993
GTGACTT	2353	3378	1881	162.38912183251077	92.55559934431457	77.89238849741855	2.0847880642136496	1.1882495983209191
CTGACTT	1340	1372	1419	65.95555806814824	52.70909609918468	58.76092465594733	1.1224390775728326	0.8970093035091453
ATGACTT	1518	1837	1434	88.30930041631802	59.710752148180845	59.38207607937172	1.487137302142845	1.005534937316267
TGGACTT	1627	1710	1662	82.20408476423724	63.99828309953243	68.82357771542246	1.1944174873346693	0.929888930856776
GGGACTT	1633	1680	1850	80.76190783854886	64.23429397758848	76.60867555567482	1.0542136024771205	0.8384728428166944
CGGACTT	1511	1279	1588	61.48480959851428	59.43540612378212	65.75923069319546	0.9349989187886975	0.9038336595067906
AGGACTT	1251	1133	1280	54.466215226830876	49.208268074686586	53.00492146554798	1.0275690204018642	0.928371681612072
TCGACTT	1145	1564	1277	75.18549039255383	45.038742562363026	52.8806911808631	1.4217947744934651	0.8517048767067178
GCGACTT	2077	3752	1571	180.3682608394258	81.69909895373624	65.05525907998116	2.772539274921262	1.2558415739040034
CCGACTT	1226	1723	1419	82.8290280987022	48.22488941611971	58.76092465594733	1.4095936812376024	0.8206965717180688
ACGACTT	1462	1460	1270	70.18594371683413	57.50798395299103	52.590820516598384	1.3345664324572095	1.0934985114910067
TAGACTT	1354	1580	1231	75.95465141958762	53.25978814798213	50.97582681569497	1.4900131329738806	1.044804792289979
GAGACTT	1372	1543	1474	74.17596654457198	53.96782078215028	61.0384798751701	1.2152328612421113	0.8841606293688827
CAGACTT	1053	872	1107	41.91927597334203	41.41990909883691	45.84097504872001	0.9144499201596393	0.9035564591463342
AAGACTT	1052	1029	1122	49.466668551111184	41.38057395249424	46.4621264721444	1.0646664779918782	0.8906302206659283
TTCACTT	1112	268	1058	12.88344720281613	43.74068273305474	43.811880398867	0.2940628680057591	0.9983749233047277
GTCACTT	1633	955	1495	45.90929880107986	64.23429397758848	61.90809186796425	0.7415718594427665	1.037575089773167
CTCACTT	1035	323	1093	15.527438233244814	40.711876464668755	45.26123372019058	0.343062637868799	0.8994866714494262
ATCACTT	1155	430	1063	20.67120260153334	45.43209402578977	44.0189308733418	0.46959801593118605	1.0321035319216214
TGCACTT	1711	1035	1454	49.75510393624886	67.30243539231715	60.21027797727091	0.8263556589961463	1.1177898135219289
GGCACTT	1697	676	1710	32.497053392177996	66.75174334351969	70.8112622703805	0.45892492733844575	0.94267128142187
CGCACTT	1449	621	1615	29.853062361749313	56.99662705053626	66.87730325535937	0.4463855584571133	0.8522566592271902
AGCACTT	1266	484	1291	23.26712106777241	49.79829526982672	53.46043250939253	0.43522133988879685	0.9314981741136791
TCCACTT	1167	306	1267	14.710204642021402	45.90411578190187	52.46659023191351	0.2803727968026732	0.8749208892553508
GCCACTT	1918	1916	1649	92.1070329872974	75.4448106852509	68.28524648178798	1.3488570040069023	1.104847892807598
CCCACTT	1245	381	1355	18.315646956242333	48.97225719663054	56.110678582669934	0.3264199866921448	0.8727796282926413
ACCACTT	1410	475	1255	22.834467990065903	55.462556343171926	51.969669093174	0.4393806693116912	1.0672101114158663
TACACTT	1774	704	1165	33.84308518948715	69.78054961190568	48.24276055262766	0.7015163477754965	1.4464460327841857
GACACTT	2039	769	1514	36.96780186181196	80.2043633927146	62.69488367096848	0.5896462310357596	1.2792808391453172
CACACTT	1064	392	1089	18.844445162328068	41.85259570860634	45.09559334061074	0.417877751823652	0.9280861522874359
AACACTT	1171	501	1053	24.084354658995824	46.06145636727258	43.604829924392206	0.5523322691719346	1.0563384021251772
TTAACTT	1048	394	1142	18.940590290707295	41.223233367123534	47.29032837004359	0.400517208138173	0.8717053737617245
GTAACTT	1678	866	1389	41.63084058820436	66.00437556300886	57.51862180909855	0.723780217237733	1.1475305472734398
CTAACTT	1096	360	1114	17.306123108260472	43.111320391571944	46.13084571298473	0.3751529554852538	0.9345443320029387
ATAACTT	1095	478	1024	22.978685682634737	43.07198524522927	42.40393717243839	0.5418998143778585	1.0157543878549349
TGAACTT	1267	353	1424	16.969615158933184	49.83763041616938	58.967975130422126	0.2877767995492591	0.8451643507504073
GGAACTT	1338	364	1524	17.498413365018923	52.630425806499325	63.10898461991806	0.2772729345972742	0.8339609030865066
CGAACTT	1240	331	1419	15.91201874676171	48.77558146491716	58.76092465594733	0.2707925179858656	0.8300683107099553
AGAACTT	1087	322	1166	15.479365669055202	42.75730407448786	48.284170647522615	0.32058882779732334	0.885534606913284
TCAACTT	937	371	931	17.83492131434621	36.8570321230866	38.552798347207165	0.4626102923508847	0.9560144452071035
GCAACTT	2249	2903	1321	139.55465384244485	88.46474412467636	54.70273535624131	2.5511458052987903	1.6171905033371055
CCAACTT	1061	388	1140	18.65215490556962	41.73459026957831	47.207508180253676	0.3951099226493719	0.8840667910329438
ACAACTT	1464	763	1043	36.679366476674275	57.586654245676385	43.19072897544261	0.8492416624301348	1.3333105416771043
TAAACTT	1054	292	1135	14.037188743366826	41.45924424517958	47.00045770577887	0.2986606818009967	0.8821029893945485
GAAACTT	1186	378	1292	18.171429263673495	46.65148356241271	53.50184260428749	0.33964118578258623	0.8719603155999376
CAAACTT	989	321	914	15.43129310486559	38.902459732905704	37.84882673399286	0.4077086249811387	1.0278379302565424
AAAACTT	929	324	939	15.575510797434426	36.542350952345195	38.88407910636684	0.4005626764318589	0.9397766847553242
TTTTATT	977	232	895	11.152834891990082	38.430437976793606	37.06203493098863	0.3009234358760176	1.0369219620118812
GTTTATT	3783	7816	1298	375.73516170601073	148.80485861434002	53.75030317365725	6.990382184302852	2.7684468705893464
CTTTATT	1063	358	984	17.209977979881245	41.81326056226366	40.74753337664001	0.4223563134682279	1.0261543975134115
ATTTATT	2014	2189	929	105.2308430110616	79.22098473414772	38.469978157417245	2.7354016833714385	2.059293727955326
TGTTATT	2612	7493	1142	360.2077234727659	102.74340224706744	47.29032837004359	7.616942742587133	2.1726091949099473
GGTTATT	1730	3898	1458	187.38685521110924	68.04980317282796	60.37591835685075	3.103668818808895	1.1271017489228217
CGTTATT	1506	3970	1259	190.8480798327613	59.238730392068746	52.13530947275383	3.6606300367795734	1.136249712357173
AGTTATT	1404	4305	1030	206.95238883628147	55.22654546511588	42.652397741808144	4.852069280818543	1.2948051783495043
TCTTATT	1041	702	928	33.74694006110792	40.94788734272481	38.42856806252229	0.8781732383627338	1.0655585000227865
GCTTATT	2401	2981	1406	143.30431384923463	94.443686368763	58.22259342231286	2.461317942500232	1.6221140422880749
CCTTATT	1224	346	1199	16.6331072096059	48.146219123434356	49.65070377905627	0.3350024459597308	0.9696986237633848
ACTTATT	1471	534	1009	25.670749277253034	57.862000270075114	41.782785749013996	0.6143857767515853	1.3848286856134422
TATTATT	1561	4447	927	213.77869295120644	61.40216344091588	38.387157967627324	5.569015896709269	1.599549606998715
GATTATT	1760	2126	1199	102.202271467116	69.22985756310823	49.65070377905627	2.0584254338450507	1.3943378903787234
CATTATT	1007	1320	923	63.45578473028839	39.61049236707386	38.22151758804749	1.660211020771506	1.0363401263653833
AATTATT	1063	1683	900	80.9061255311177	41.81326056226366	37.26908540546343	2.170864260577141	1.1219288079479965
TTGTATT	1798	5534	1205	266.03357022531515	70.72459312412988	49.89916434842603	5.3314233554636	1.4173502512043723
GTGTATT	2944	8020	1600	385.54196480069163	115.80267083283559	66.25615183193497	5.818961019327767	1.74780254558973
CTGTATT	1435	4055	1152	194.93424778887837	56.44593500173881	47.70442931899318	4.0862924171124435	1.1832430616514107
ATGTATT	1769	5208	1270	250.3619142995015	69.5838738801923	52.590820516598384	4.76056300016243	1.3231182399641526
TGGTATT	1631	4135	1453	198.78005292404737	64.15562368490313	60.16886788237595	3.30370272734136	1.0662594451722258
GGGTATT	1630	2211	1632	106.28843942323307	64.11628853856045	67.58127486857367	1.5727498427624191	0.9487286036442546
CGGTATT	1442	2742	1448	131.81497100791725	56.72128102613753	59.96181740790116	2.198315139636645	0.9459566683958345
AGGTATT	1168	2100	1185	100.95238479818609	45.94345092824455	49.07096245052684	2.0572733803614693	0.9362655353370043
TCGTATT	1319	2738	1288	131.6226807511588	51.88305802598849	53.336202224707655	2.467792517296731	0.9727550118286074
GCGTATT	2432	5096	1678	244.9777871102649	95.66307590538591	69.48613923374181	3.525563368633755	1.376721702490744
CCGTATT	1429	3179	1441	152.8226815587779	56.20992412368276	59.67194674363644	2.5610473580715762	0.9419824086714101
ACGTATT	1647	2532	1375	121.71973252809865	64.78498602638594	56.93888048056912	2.137726128451657	1.1377987322475434
TAGTATT	1356	2956	1037	142.1024997444943	53.33845844066748	42.942268406072856	3.3091521481990065	1.2420968994065624
GAGTATT	1331	2251	1338	108.21134199081757	52.3550797821006	55.40670696945563	1.9530368778363216	0.944923144610682
CAGTATT	1021	1934	1030	92.97233914271042	40.161184415871304	42.652397741808144	2.17976817400768	0.941592654625957
AAGTATT	1088	2486	964	119.50839457537647	42.796639220830535	39.91933147874082	2.993747393766378	1.0720780543036406
TTCTATT	940	206	916	9.902948223060159	36.97503756211462	37.93164692378277	0.2610735105427523	0.9747807058420033
GTCTATT	1659	1226	1205	58.93696369646483	65.25700778249804	49.89916434842603	1.181121256559157	1.307777567713044
CTCTATT	908	227	878	10.91247207104202	35.716312879149015	36.35806331777432	0.30013898088205526	0.9823491577915932
ATCTATT	1057	296	975	14.229479000125277	41.577249684207615	40.37484252258538	0.3524342910356966	1.029781098488486
TGCTATT	1695	6548	1371	314.7791503135822	66.67307305083435	56.773240100989284	5.544498600989608	1.174374986036292
GGCTATT	1478	1600	1467	76.91610270337988	58.137346294473836	60.748609210905386	1.2661376729851481	0.9570152642117973
CGCTATT	1289	1923	1334	92.44354093662469	50.70300363570824	55.241066589875786	1.6734568436730206	0.917849831034956
AGCTATT	1185	1888	1107	90.76100118998826	46.61214841607003	45.84097504872001	1.9799099188777514	1.0168227959054188
TCCTATT	1120	303	1199	14.565986949452563	44.05536390379615	49.65070377905627	0.29336919400519773	0.8873059302410058
GCCTATT	1782	1014	1517	48.745580088267	70.09523078264708	62.81911395565336	0.7759673293494483	1.1158264796942254
CCCTATT	1226	375	1309	18.027211571104658	48.22488941611971	54.2058142175018	0.33256970366260247	0.8896626701817719
ACCTATT	1418	407	1168	19.565533625172254	55.777237513913335	48.36699083731253	0.40452244984566	1.1532087596998943
TACTATT	1667	1051	1023	50.524264963282654	65.57168895323944	42.362527077543426	1.1926640936882589	1.5478700983350755
GACTATT	1602	551	1284	26.487982868476447	63.01490444096555	53.170561845127814	0.4981700766230219	1.1851464843367985
CACTATT	977	372	894	17.88299387853582	38.430437976793606	37.02062483609367	0.48305489055659045	1.0380818299783374
AACTATT	977	342	980	16.44081695284745	38.430437976793606	40.58189299706017	0.4051269110102491	0.9469848530618712
TTATATT	1067	740	951	35.57369750031319	41.97060114763436	39.38100024510635	0.9033213295473298	1.0657576213506614
GTATATT	1873	3208	1174	154.21678592027666	73.67472909983051	48.61545140668229	3.1721763648805545	1.5154591177919985
CTATATT	1014	555	884	26.680273125234894	39.88583839147258	36.60652388714408	0.7288392967190418	1.0895827889705794
ATATATT	1012	720	904	34.612246216520944	39.80716809878723	37.434725785043256	0.9246026380764886	1.0633754425601232
TGATATT	1376	4459	1156	214.3555637214818	54.125161367520974	47.87006969857302	4.477861951554075	1.1306681128382483
GGATATT	1355	971	1365	46.67845982811367	53.2991232943248	56.52477953161953	0.8258052524026581	0.9429337670306114
CGATATT	1250	1959	1269	94.17415324745073	49.168932928343914	52.54941042170343	1.7921067523253482	0.9356704962770934
AGATATT	1073	1026	994	49.32245085854235	42.20661202569041	41.1616343255896	1.1982626945373567	1.025387177093966
TCATATT	1016	549	969	26.39183774009722	39.964508684157934	40.12638195321562	0.6577178518329447	0.9959659141647403
GCATATT	1991	1516	1349	72.87800731145244	78.31627636826617	55.86221801330018	1.304602822861437	1.4019542931435327
CCATATT	1020	485	1022	23.315193631962025	40.12184926952863	42.32111698264847	0.5509115849073923	0.9480337980204651
ACATATT	1445	577	1044	27.737869537406368	56.839286465165564	43.232139070337574	0.6416029864327918	1.3147461052688028
TAATATT	965	2136	907	102.68299710901213	37.9584162206815	37.55895606972814	2.7339150991944856	1.0106355498862045
GAATATT	1103	636	1100	30.5741508245935	43.386666415970666	45.55110438445529	0.6712054787200108	0.9524833042418339
CAATATT	825	1070	853	51.437643682885295	32.45149573270699	35.322810945400335	1.4562160345164545	0.9187121541054126
AAATATT	993	474	826	22.78639542587629	39.05980031827641	34.20473838323643	0.6661765738586612	1.141941209450075
TTTGATT	1641	412	1171	19.805896446120318	64.54897514832989	48.491221121997405	0.4084429302428029	1.3311476521891112
GTTGATT	3918	6746	1538	324.2975180231254	154.11510337060116	63.68872594844749	5.0919140427715	2.4198176533684914
CTTGATT	1632	469	1167	22.546032604928225	64.19495883124581	48.32558074241757	0.4665444731042527	1.3283846328389586
ATTGATT	2241	1797	1240	86.38639784873352	88.15006295393496	51.348517669749604	1.6823542678355718	1.71670122048851
TGTGATT	2330	7256	1570	348.81452575982775	91.65089097843304	65.0138489850862	5.365234195561069	1.4097133519883929
GGTGATT	2118	1815	1718	87.25170400414655	83.31183995378592	71.14254302954018	1.226434989369405	1.1710551296879104
CGTGATT	1573	1357	1459	65.23446960530406	61.87418519702797	60.41732845174571	1.079731118157694	1.0241132268277275
AGTGATT	1574	2755	1253	132.43991434238222	61.91352034337065	51.886848903384085	2.552475572162649	1.193241093878272
TCTGATT	1321	413	1169	19.85396901030993	51.96172831867384	48.40840093220749	0.410134782971121	1.0734031142950275
GCTGATT	2212	1560	1598	74.99320013579538	87.00934370999738	66.17333164214506	1.133284334863881	1.3148702286977205
CCTGATT	1452	470	1357	22.59410516911784	57.114632489564286	56.193498772459854	0.40207685342047245	1.0163921759140557
ACTGATT	1643	566	1256	27.20907133132063	64.62764544101525	52.011079188068955	0.5231399108819537	1.242574590835263
TATGATT	1724	3621	1199	174.0707549305866	67.81379229477193	49.65070377905627	3.505907100636373	1.3658173426209768
GATGATT	2043	1383	1449	66.48435627423399	80.36170397808529	60.00322750279611	1.10801300265283	1.3392896902810851
CATGATT	1251	954	1136	45.86122623689025	49.208268074686586	47.041867800673835	0.9749023238450861	1.0460525989995175
AATGATT	1280	1025	1057	49.274378294352736	50.34898731862416	43.77047030397205	1.1257447761506283	1.1502957808990033
TTGGATT	1283	404	1356	19.421315932603417	50.466992757652186	56.15208867756489	0.3458698757249086	0.8987553971045046
GTGGATT	1954	1225	1722	58.88889113227522	76.86087595358721	71.30818340912002	0.8258363671166468	1.0778689384444062
CTGGATT	1251	340	1269	16.344671824468225	49.208268074686586	52.54941042170343	0.31103435211363883	0.9364190326741151
ATGGATT	1300	525	1349	25.238096199546522	51.13569024547767	55.86221801330018	0.4517918746716718	0.9153895434889969
TGGGATT	1359	530	1512	25.478459020494583	53.4564638796955	62.61206348117855	0.40692572012346334	0.8537725944100969
GGGGATT	1519	552	1588	26.536055432666057	59.75008729452352	65.75923069319546	0.4035335443091173	0.9086190130978258
CGGGATT	1333	414	1488	19.902041574499542	52.43375007478594	61.61822120369953	0.32298955058612816	0.8509455328392025
AGGGATT	1153	405	1195	19.46938849679303	45.35342373310442	49.48506339947644	0.3934396999681124	0.9165073381230481
TCGGATT	1199	379	1365	18.21950182786311	47.16284046486748	56.52477953161953	0.3223276937802342	0.8343746027082679
GCGGATT	2195	1175	1821	56.4852629227946	86.34064622217191	75.40778280372099	0.7490640995216655	1.1449832233750736
CCGGATT	1298	328	1528	15.767801054192875	51.05701995279232	63.27462499949791	0.24919627819711287	0.8069114586328636
ACGGATT	1546	438	1360	21.055783115050243	60.81213624577575	56.31772905714473	0.3738748608574977	1.0798044818900743
TAGGATT	1105	377	1073	18.12335669948388	43.46533670865602	44.43303182229139	0.40788026286317164	0.9782212675131952
GAGGATT	1213	358	1421	17.209977979881245	47.71353251366494	58.843744845737255	0.29246911502655604	0.8108513936145482
CAGGATT	951	278	1117	13.364172844712254	37.40772417188405	46.25507599766961	0.2889233788176147	0.8087268989411821
AAGGATT	999	248	1143	11.92199591902388	39.29581119633245	47.33173846493855	0.25188164022023435	0.8302211680950872
TTCGATT	1323	408	1189	19.613606189361867	52.040398611359194	49.23660283010668	0.3983541727490741	1.0569453540677278
GTCGATT	1707	706	1498	33.93923031786637	67.14509480694645	62.03232215264912	0.5471217123606742	1.0824211068822447
CTCGATT	1231	412	1303	19.805896446120318	48.421565147833086	53.95735364813204	0.367065749281905	0.8974043735280446
ATCGATT	1210	476	1129	22.882540554255513	47.595527074636905	46.75199713640912	0.4894451992604877	1.0180426503656432
TGCGATT	1917	2321	1706	111.57642148409043	75.40547553890822	70.64562189080067	1.5793819701461174	1.0673764844970155
GGCGATT	1775	1000	1950	48.07256418961242	69.81988475824836	80.74968504517076	0.5953281943170551	0.8646459081443061
CGCGATT	1546	853	1560	41.0058972537394	60.81213624577575	64.5997480361366	0.6347686871905601	0.9413680098528853
AGCGATT	1452	815	1361	39.179139814534125	57.114632489564286	56.35913915203969	0.6951692379268039	1.0134049836262848
TCCGATT	1305	396	1380	19.03673541908652	51.332365977191046	57.145930955043916	0.3331249504721957	0.8982680852215648
GCCGATT	2099	1117	1819	53.69705419979707	82.56447217327509	75.32496261393106	0.712871966163658	1.0961103637906766
CCCGATT	1366	439	1538	21.103855679239853	53.73180990409423	63.68872594844749	0.33135936329331284	0.8436628163607349
ACCGATT	1541	545	1390	26.19954748333877	60.61546051406237	57.56003190399351	0.45516909245356146	1.0530824690153946
TACGATT	1751	592	1214	28.458958000250554	68.87584124602415	50.271855202480666	0.5661012088299906	1.3700676246900367
GACGATT	1787	546	1528	26.247620047528383	70.29190651436045	63.27462499949791	0.41482063382812084	1.1109019850361534
CACGATT	1113	335	1188	16.104309003520164	43.78001787939742	49.19519273521172	0.3273553391730778	0.8899247151045643
AACGATT	1177	374	1177	17.979139006915048	46.297467245328626	48.73968169136717	0.3688809278805679	0.9498926878205052
TTAGATT	986	291	1030	13.989116179177215	38.78445429387768	42.652397741808144	0.32797959598564363	0.90931474775827
GTAGATT	1151	526	1083	25.286168763736136	45.27475344041907	44.847132771240986	0.5638302206011113	1.0095350726513401
CTAGATT	952	269	1053	12.931519767005742	37.44705931822673	43.604829924392206	0.296561637539422	0.858782373034303
ATAGATT	925	302	956	14.517914385262952	36.3850103669745	39.588050719581155	0.3667246586122529	0.9190907282782085
TGAGATT	1214	590	1289	28.36281287187133	47.75286766000761	53.37761231960261	0.5313615884885742	0.8946235244484821
GGAGATT	1183	369	1358	17.738776185966984	46.533478123384675	56.23490886735481	0.31544064964715546	0.8274838362972442
CGAGATT	1014	367	1256	17.64263105758776	39.88583839147258	52.011079188068955	0.33920909415843997	0.7668719629378921
AGAGATT	1032	279	1039	13.412245408901866	40.59387102564074	43.025088595862776	0.3117308028086563	0.9434930258236396
TCAGATT	843	242	950	11.633560533886206	33.159528366875136	39.33959015021139	0.29572144726128247	0.8429047745607221
GCAGATT	1698	768	1385	36.91972929762235	66.79107848986237	57.352981429518714	0.6437281615951062	1.1645615768369806
CCAGATT	1000	232	1133	11.152834891990082	39.33514634267513	46.91763751598896	0.23771092242633343	0.8383871913684954
ACAGATT	1275	363	1016	17.45034080082931	50.15231158691079	42.072656413278715	0.41476679364894437	1.1920405285149056
TAAGATT	876	246	938	11.825850790644656	34.457588196183416	38.84266901147188	0.3044551543858118	0.887106603977359
GAAGATT	1064	272	1123	13.075737459574578	41.85259570860634	46.50353656703936	0.2811772700496581	0.8999873729661777
CAAGATT	818	201	896	9.662585402112096	32.17614970830825	37.10344502588359	0.2604228635742966	0.8672011368718451
AAAGATT	885	214	866	10.287528736577059	34.81160451326749	35.86114217903481	0.2868711957142115	0.9707332895163362
TTTCATT	1049	254	1008	12.210431304161554	41.262568513466206	41.74137565411904	0.2925258478623387	0.9885291959560613
GTTCATT	1670	540	1320	25.959184662390708	65.68969439226747	54.661325261346356	0.4749095368301963	1.2017581732274574
CTTCATT	917	229	959	11.008617199421243	36.07032919623309	39.712281004266025	0.27720939016921897	0.9082915482079283
ATTCATT	1072	321	917	15.43129310486559	42.16727687934773	37.973057018677736	0.40637479087542067	1.1104525205491618
TGTCATT	1525	6196	1267	297.8576077188386	59.986098172579574	52.46659023191351	5.6770910097691605	1.1433199281186035
GGTCATT	1457	1001	1442	48.12063675380204	57.31130822127766	59.713356838531396	0.8058605193461693	0.9597736797187768
CGTCATT	1135	1954	1203	93.93379042650268	44.64539109893627	49.81634415863611	1.8856018443942442	0.8961996680600777
AGTCATT	1149	1832	1034	88.06893759536995	45.196083147733724	42.81803812138798	2.056818608683025	1.0555383929456097
TCTCATT	904	266	979	12.787302074436903	35.55897229377831	40.54048290216521	0.31542056628422527	0.8771225636258801
GCTCATT	1479	761	1288	36.583221348295055	58.176681440816516	53.336202224707655	0.6858985046248401	1.0907541034833286
CCTCATT	1103	293	1071	14.08526130755644	43.386666415970666	44.35021163250148	0.3175917496013534	0.9782741686890917
ACTCATT	1188	398	1011	19.132880547465746	46.73015385509806	41.86560593880392	0.45700713314487296	1.1161943750056975
TATCATT	1345	2639	994	126.86349689638719	52.90577183089805	41.1616343255896	3.0820811412125577	1.2853175705418305
GATCATT	1333	763	1170	36.679366476674275	52.43375007478594	48.449811027102456	0.7570590204398551	1.0822281648416523
CATCATT	921	942	876	45.2843554666149	36.227669781603794	36.2752431279844	1.2483542923984001	0.9986885450715585
AATCATT	941	725	902	34.85260903746901	37.0143727084573	37.35190559525334	0.9330878433655619	0.9909634359635205
TTGCATT	2040	8354	1507	401.59820124002215	80.24369853905726	62.405013006703754	6.435351615051841	1.2858534062069216
GTGCATT	2841	12382	1932	595.234489795781	111.75115075954004	80.00430333706149	7.440030910437819	1.3968142474627614
CTGCATT	1526	7249	1293	348.4780178105005	60.025433318922246	53.54325269918245	6.508346061236234	1.1210643786651902
ATGCATT	2239	8747	1401	420.4907189665399	88.07139266124962	58.015542947838064	7.2478976770863675	1.5180654732548975
TGGCATT	1931	8958	1687	430.6340300105481	75.95616758770568	69.85883008779643	6.164346432216807	1.087280841838409
GGGCATT	1975	8858	1869	425.82677359158686	77.68691402678338	77.39546735867904	5.50196010340178	1.0037656813512563
CGGCATT	1471	7653	1502	367.8993337431039	57.862000270075114	62.197962532228956	5.9149740403871025	0.930287712239656
AGGCATT	1556	7274	1329	349.67983191524075	61.2054877092025	55.03401611540099	6.353885407563135	1.1121392191487631
TCGCATT	1827	8140	1361	391.3106725034451	71.86531236806746	56.35913915203969	6.943162695367096	1.2751314773314204
GCGCATT	2789	12800	1847	615.328821627039	109.70572314972094	76.48444527098994	8.04514982682929	1.4343533872936596
CCGCATT	1732	8441	1548	405.7805143245185	68.12847346551332	64.1028268973971	6.330150072383083	1.0627998290084721
ACGCATT	1946	8648	1509	415.7315351117682	76.5461947828458	62.48783319649368	6.652999693628291	1.224977581510075
TAGCATT	1573	6767	1237	325.3070418711073	61.87418519702797	51.22428738506473	6.35064065265954	1.2079071931622107
GAGCATT	1665	7757	1480	372.8988804188235	65.49301866055409	61.28694044453985	6.0844753827492735	1.0686292737980683
CAGCATT	1202	5463	1083	262.6204181678526	47.280845903895504	44.847132771240986	5.855902082022568	1.0542668612744666
AAGCATT	1353	6054	1152	291.0313036039136	53.22045300163945	47.70442931899318	6.100718691294387	1.1156291724141871
TTCCATT	1111	290	1140	13.941043614987603	43.70134758671207	47.207508180253676	0.2953141174441182	0.9257287510250712
GTCCATT	1672	526	1510	25.286168763736136	65.76836468495281	62.52924329138863	0.4043894893450355	1.0518017046595263
CTCCATT	992	242	1082	11.633560533886206	39.02046517193373	44.80572267634603	0.2596445239355068	0.8708812812550288
ATCCATT	1171	323	1215	15.527438233244814	46.06145636727258	50.31326529737562	0.30861519604164384	0.9154932818418203
TGCCATT	1808	3819	1526	183.58912264012983	71.11794458755662	63.19180480970798	2.90526790923252	1.1254298686628266
GGCCATT	1660	1516	1841	72.87800731145244	65.29634292884072	76.23598470162018	0.9559528560782611	0.8565029124291357
CGCCATT	1320	2075	1376	99.75057069344578	51.92239317233117	56.98029057546408	1.75061533884839	0.911234264478973
AGCCATT	1305	1354	1278	65.09025191273523	51.332365977191046	52.92210127575806	1.2299256897146489	0.9699608431969948
TCCCATT	1187	318	1367	15.28707541229675	46.69081870875538	56.60759972140944	0.2700534113357761	0.8248153770614044
GCCCATT	1838	917	1803	44.08254136187459	72.29799897783688	74.66240109561173	0.590424908856374	0.9683320910782521
CCCCATT	1196	312	1359	14.998640027159077	47.044835025839454	56.27631896224977	0.2665177876545228	0.8359614824380606
ACCCATT	1407	391	1341	18.796372598138458	55.34455090414391	55.530937254140504	0.33848469929682234	0.9966435583620066
TACCATT	1624	596	1280	28.651248257009	63.88027766050442	53.00492146554798	0.5405393964338137	1.2051763476722661
GACCATT	1484	523	1528	25.1419510711673	58.37335717252989	63.27462499949791	0.39734650456429893	0.9225397570193912
CACCATT	988	350	1002	16.825397466364347	38.863124586563025	41.49291508474928	0.40550049163811397	0.9366207340984622
AACCATT	1112	353	1164	16.969615158933184	43.74068273305474	48.201350457732694	0.35205684068569154	0.9074576192924414
TTACATT	1100	449	1198	21.58458132113598	43.26866097694264	49.609293684161315	0.43509148625567423	0.872188611521332
GTACATT	1574	759	1429	36.48707621991583	61.91352034337065	59.17502560489693	0.6165958670391585	1.0462778800766095
CTACATT	976	329	996	15.815873618382486	38.391102830450926	41.24445451537952	0.3834666697430791	0.9308185374626637
ATACATT	1390	675	1042	32.448980827988386	54.67585341631843	43.14931888054765	0.7520160611994472	1.2671313206050887
TGACATT	1309	1928	1416	92.68390375757275	51.48970656256174	58.63669437126245	1.580646807453673	0.8781140736984756
GGACATT	1385	599	1439	28.795465949577842	54.47917768460505	59.58912655384652	0.4832335631494346	0.9142469580482276
CGACATT	1089	854	1212	41.05396981792901	42.835974367173215	50.189035012690745	0.8179868333301915	0.8534926873238697
AGACATT	1187	681	1108	32.73741621312606	46.69081870875538	45.88238514361497	0.7135072884867631	1.0176196935405595
TCACATT	980	391	1061	18.796372598138458	38.54844341582163	43.93611068355188	0.4278114813921195	0.8773749614176204
GCACATT	2316	1740	1428	83.64626168992562	91.1001989296356	59.13361551000197	1.414529806244936	1.5405822583979623
CCACATT	1115	442	1122	21.24807337180869	43.858688172082765	46.4621264721444	0.4573202947253743	0.9439664411050476
ACACATT	1648	770	1074	37.01587442600157	64.82432117272862	44.474441917186354	0.8322954225019166	1.4575634539368647
TAACATT	1077	831	1035	39.94830084156792	42.363952611061116	42.85944821628294	0.9320768816242242	0.9884390577610475
GAACATT	1139	435	1303	20.911565422481406	44.80273168430697	53.95735364813204	0.38755728382919585	0.8303359719321224
CAACATT	936	418	945	20.094331831257993	36.81769697674392	39.1325396757366	0.5134941917331551	0.940846090793643
AAACATT	1424	671	953	32.25669057122994	56.013248391969384	39.46382043489627	0.817373741714744	1.419356964802098
TTTAATT	1265	269	969	12.931519767005742	49.75896012348404	40.12638195321562	0.3222697671094028	1.240055985648028
GTTAATT	2122	766	1408	36.82358416924311	83.46918053915662	58.305413612102775	0.6315637243262681	1.4315854286613012
CTTAATT	1244	279	1079	13.412245408901866	48.93292205028786	44.68149239166115	0.3001745172550453	1.095149679007144
ATTAATT	1344	354	953	17.017687723122798	52.866436684555374	39.46382043489627	0.43122251053207056	1.3396178094761375
TGTAATT	1745	3467	1269	166.66758004538627	68.6398303679681	52.54941042170343	3.1716355846411344	1.3061960128028225
GGTAATT	1760	784	1448	37.688890324656136	69.22985756310823	59.96181740790116	0.628548165381156	1.1545656979033765
CGTAATT	1476	707	1317	33.987302882055985	58.058676001788484	54.53709497666148	0.6231960630943115	1.0645722150516823
AGTAATT	1283	825	1140	39.65986545643025	50.466992757652186	47.207508180253676	0.8401177479013707	1.0690458933979894
TCTAATT	1046	251	967	12.066213611592719	41.14456307443818	40.04356176342571	0.30132718170473904	1.0274950894108048
GCTAATT	1952	784	1377	37.688890324656136	76.78220566090185	57.02170067035904	0.6609569669367567	1.3465435923207163
CCTAATT	1283	313	1270	15.046712591348689	50.466992757652186	52.590820516598384	0.286109105040484	0.9596159987981954
ACTAATT	1464	434	1110	20.863492858291792	57.586654245676385	45.965205333404896	0.45389752328876015	1.2528314369092066
TATAATT	1227	603	978	28.98775620633629	48.26422456246239	40.49907280727026	0.7157634532594165	1.1917365316521062
GATAATT	1411	399	1227	19.180953111655356	55.501891489514605	50.81018643611513	0.3775021202839322	1.092337883060092
CATAATT	1074	317	966	15.239002848107138	42.245947172033084	40.00215166853074	0.38095457900319635	1.0560918703097542
AATAATT	1085	296	999	14.229479000125277	42.67863378180251	41.3686848000644	0.34396740116096525	1.031665231516765
TTGAATT	1317	1827	1271	87.8285747744219	51.804387733303145	52.63223061149335	1.6687222592318307	0.984271180062632
GTGAATT	2035	2988	1718	143.64082179856192	80.0470228073439	71.14254302954018	2.019056610598227	1.125163923000424
CTGAATT	1143	1343	1277	64.56145370664949	44.960072269677674	52.8806911808631	1.2208889911411278	0.8502171825989331
ATGAATT	1339	1676	1237	80.56961758179041	52.669760952842	51.22428738506473	1.5728792277016974	1.0282185197992373
TGGAATT	1425	1722	1467	82.78095553451259	56.05258353831206	60.748609210905386	1.3626806705502654	0.9226973961446624
GGGAATT	1407	1760	1566	84.60771297371787	55.34455090414391	64.84820860550636	1.304703935438144	0.8534476448042471
CGGAATT	1255	1519	1380	73.02222500402127	49.36560866005728	57.145930955043916	1.277820201432488	0.8638516834889377
AGGAATT	1114	1166	1147	56.052609845088085	43.81935302574009	47.49737884451839	1.1801200657529978	0.922563604387134
TCGAATT	1267	1438	1341	69.12834730466267	49.83763041616938	55.530937254140504	1.2448618864164465	0.897475045092155
GCGAATT	2154	3035	1618	145.90023231547372	84.72790522212223	67.00153354004425	2.1775655661414786	1.264566656097261
CCGAATT	1245	1759	1419	84.55964040952826	48.97225719663054	58.76092465594733	1.4390454354596305	0.8334153603499148
ACGAATT	1466	1350	1274	64.89796165597677	57.66532453836174	52.756460896178226	1.2301424423388132	1.093047629784035
TAGAATT	1161	1197	1105	57.542859334966074	45.66810490384583	45.75815485893009	1.2575432622309093	0.9980320457553002
GAGAATT	1164	1311	1349	63.02313165258189	45.78611034287385	55.86221801330018	1.1281888527515462	0.819625714323994
CAGAATT	928	857	993	41.198187510497846	36.50301580600252	41.120224230694646	1.0018959838196846	0.8877144152038559
AAGAATT	933	966	999	46.438097007165595	36.69969153771589	41.3686848000644	1.1225422618969338	0.8871370147512826
TTCAATT	978	255	1045	12.258503868351168	38.46977312313628	43.27354916523253	0.283279372846082	0.8889904772138317
GTCAATT	1614	554	1339	26.63220056104528	63.48692619707766	55.44811706435058	0.48030847522084746	1.1449789381197129
CTCAATT	1003	264	1029	12.69115694605768	39.453151781703156	42.61098764691318	0.2978376622297571	0.9258915120349531
ATCAATT	1164	320	990	15.383220540675973	45.78611034287385	40.99599394600977	0.3752371649028711	1.1168435238616847
TGCAATT	1867	3476	1459	167.1002331230928	73.43871822177447	60.41732845174571	2.7657666667031284	1.215524090583196
GGCAATT	1611	1720	1570	82.68481040613337	63.36892075804963	65.0138489850862	1.2718030342289193	0.9746988025979834
CGCAATT	1518	2267	1368	108.98050301785136	59.710752148180845	56.64900981630441	1.923784782315563	1.0540475878008237
AGCAATT	1302	1588	1157	76.33923193310453	51.21436053816302	47.911479793467976	1.5933390549025008	1.0689371474004303
TCCAATT	1015	240	1043	11.537415405506982	39.925173537815255	43.19072897544261	0.26712712841839104	0.9243922129796863
GCCAATT	1663	717	1514	34.46802852395211	65.41434836786874	62.69488367096848	0.5497741842036926	1.0433761821964993
CCCAATT	1192	304	1240	14.614059513642175	46.88749444046875	51.348517669749604	0.2846052851541535	0.9131226482919695
ACCAATT	1409	415	1184	19.950114138689155	55.42322119682926	49.029552355631886	0.4068997814620582	1.1304043894755844
TACAATT	1562	403	1062	19.373243368413807	61.44149858725855	43.97752077844684	0.4405260466139905	1.3971114673970144
GACAATT	1837	468	1253	22.49796004073861	72.2586638314942	51.886848903384085	0.43359657632381843	1.3926200060065983
CACAATT	1104	338	969	16.248526696088998	43.426001562313346	40.12638195321562	0.40493375941627563	1.0822306783837337
AACAATT	1282	449	932	21.58458132113598	50.42765761130951	38.59420844210212	0.5592699576548259	1.3066120448346434
TTAAATT	1007	245	1035	11.777778226455043	39.61049236707386	42.85944821628294	0.2748000433188146	0.9241951078601438
GTAAATT	1457	590	1295	28.36281287187133	57.31130822127766	53.62607288897237	0.528899681514882	1.0687209622814489
CTAAATT	989	244	1071	11.729705662265431	38.902459732905704	44.35021163250148	0.2644791361867926	0.8771651430947522
ATAAATT	960	282	932	13.556463101470703	37.76174048896812	38.59420844210212	0.35125640993020246	0.9784302363816363
TGAAATT	1081	339	1194	16.29659926027861	42.52129319643181	49.443653304581474	0.32959941612503296	0.859994971133975
GGAAATT	1164	305	1311	14.66213207783179	45.78611034287385	54.288634407291724	0.2700773787719822	0.843382981405849
CGAAATT	1156	346	1226	16.6331072096059	45.471429172132446	50.768776341220175	0.3276247411955279	0.8956573793805089
AGAAATT	909	199	941	9.566440273732873	35.755648025491695	38.96689929615676	0.24550170648749553	0.9175902797330917
TCAAATT	858	188	963	9.037642067647136	33.74955556201526	39.877921383845866	0.22663272693315933	0.8463218340083005
GCAAATT	1912	905	1306	43.50567059159924	75.20879980719484	54.08158393281692	0.8044451997863884	1.39065453224564
CCAAATT	967	269	1103	12.931519767005742	38.03708651336685	45.67533466914017	0.28311822695286615	0.8327708332932263
ACAAATT	1453	375	1048	18.027211571104658	57.15396763590696	43.39777944991741	0.41539479207475827	1.3169790795832004
TAAAATT	928	164	906	7.883900527096437	36.50301580600252	37.51754597483318	0.21013902488145061	0.9729585146770738
GAAAATT	986	206	1055	9.902948223060159	38.78445429387768	43.68765011418213	0.22667614754233278	0.8877670049203964
CAAAATT	903	188	915	9.037642067647136	35.519637147435645	37.890236828887815	0.23852165687063656	0.9374350787999085
AAAAATT	880	139	800	6.682086422356127	34.61492878155411	33.128075915967486	0.2017046338370473	1.0448819566025558
TTTTTGT	846	337	828	16.200454131899388	33.27753380590316	34.28755857302635	0.47248782958388025	0.9705425288600814
GTTTTGT	3099	5255	1493	252.62132481641325	121.89961851595022	61.825271678174325	4.086052805904517	1.9716794638685504
CTTTTGT	1191	461	1100	22.161452091411327	46.84815929412608	45.55110438445529	0.48651843661937894	1.0284747192674744
ATTTTGT	1476	1045	1059	50.23582957814499	58.058676001788484	43.85329049376196	1.1455429914726907	1.3239297518631403
TGTTTGT	3788	8595	1320	413.18368920971875	149.00153434605338	54.661325261346356	7.558976794547291	2.725904167775813
GGTTTGT	1882	7171	1583	344.7283578037107	74.0287454169146	65.55218021872066	5.2588389379803075	1.1293101948693565
CGTTTGT	1465	7007	1395	336.84445727661426	57.625989392019065	57.76708237846831	5.831079628874718	0.9975575538760144
AGTTTGT	1639	6622	1235	318.3365200636134	64.47030485564454	51.14146719527481	6.224626267527694	1.2606268140387111
TCTTTGT	1100	2060	1051	99.02948223060159	43.26866097694264	43.522009734602285	2.275388540981552	0.9941788359681787
GCTTTGT	1870	2181	1601	104.84626249754469	73.55672366080249	66.29756192682993	1.5814497464214368	1.1094936453618645
CCTTTGT	1164	757	1270	36.3909310915366	45.78611034287385	52.590820516598384	0.6919635543630874	0.8706103060024158
ACTTTGT	1340	947	1157	45.52471828756297	52.70909609918468	47.911479793467976	0.9501839326150304	1.1001350057731005
TATTTGT	2413	5818	1067	279.6861784551651	94.91570812487508	44.184571252921636	6.329951169021953	2.1481640634591184
GATTTGT	1590	4121	1241	198.10703702539277	62.54288268485346	51.38992776464457	3.8549779235472514	1.2170260867321543
CATTTGT	1041	3226	1005	155.08209207568967	40.94788734272481	41.61714536943416	3.7263990766072626	0.9839186945484039
AATTTGT	1077	3056	907	146.90975616345554	42.363952611061116	37.55895606972814	3.9114440745029713	1.1279321111165206
TTGTTGT	3747	8787	1255	422.4136215341244	147.3887933460037	51.969669093174	8.12807987629859	2.836054104592377
GTGTTGT	5129	13167	1814	632.9714526846267	201.74996559158075	75.11791213945628	8.426371748851542	2.6857770649566546
CTGTTGT	3667	8681	1342	417.31792973002547	144.2419816385897	55.57234734903546	7.509452985834125	2.595571152189115
ATGTTGT	3869	9039	1377	434.5279077099067	152.18768119981007	57.02170067035904	7.620395438955796	2.6689432165414195
TGGTTGT	2101	7119	1546	342.2285844658509	82.64314246596044	64.02000670760717	5.345650556221913	1.2908955608737913
GGGTTGT	1930	3583	1711	172.2439974913813	75.916832441363	70.85267236527547	2.4310162445728327	1.0714745105164085
CGGTTGT	1889	5837	1489	280.5995571747677	74.30409144131332	61.65963129859448	4.550782274644641	1.2050686952941132
AGGTTGT	1578	3866	1331	185.8485331570416	62.07086092874135	55.11683630519091	3.3719013211855624	1.1261687914205538
TCGTTGT	1724	4451	1327	213.9709832079649	67.81379229477193	54.951195925611074	3.8938366964319253	1.2340730925414853
GCGTTGT	2578	6014	1981	289.1084010363291	101.40600727141648	82.0333979869145	3.5242767961708235	1.2361551485114903
CCGTTGT	1811	4283	1534	205.89479242411	71.23595002658466	63.52308556886766	3.241259308805018	1.121418290510388
ACGTTGT	1920	3841	1511	184.64671905230134	75.52348097793625	62.57065338628359	2.9510115215254986	1.2070112247619922
TAGTTGT	2025	5744	1125	276.1288087051338	79.65367134391714	46.58635675682928	5.927246256805754	1.7098068380769094
GAGTTGT	1832	4784	1504	229.97914708310583	72.06198809978085	62.28078272201888	3.6926181244314793	1.157050135696254
CAGTTGT	1548	4509	1106	216.7591919309624	60.8908065384611	45.799564953825055	4.732778404107074	1.3295062212894593
AAGTTGT	1643	4625	1097	222.33560937695745	64.62764544101525	45.426874099770416	4.894362946669956	1.4226742808469375
TTCTTGT	1046	489	1000	23.507483888720476	41.14456307443818	41.410094894959364	0.567675199691028	0.9935877514602482
GTCTTGT	1656	1050	1427	50.476192399093044	65.13900234347001	59.092205415107	0.8541937476273095	1.1023281647027028
CTCTTGT	1003	432	1093	20.767347729912565	39.453151781703156	45.26123372019058	0.4588330017316444	0.8716764555205552
ATCTTGT	1120	483	1038	23.219048503582798	44.05536390379615	42.98367850096782	0.540182909265432	1.0249323799219325
TGCTTGT	2155	8686	1442	417.55829255097353	84.7672403684649	59.713356838531396	6.992711759281544	1.419569169385013
GGCTTGT	1557	3647	1702	175.3206415995165	61.24482285554517	70.47998151122084	2.487523944250814	0.8689676350978416
CGCTTGT	1354	3940	1387	189.40590290707294	53.25978814798213	57.435801619308634	3.2976975608781074	0.9272925013042279
AGCTTGT	1260	4157	1230	199.83764933621885	49.56228439177066	50.934416720800016	3.9234306035473145	0.9730608021575906
TCCTTGT	1154	454	1263	21.82494414208404	45.3927588794471	52.30094985233367	0.41729536851060095	0.8679146173751885
GCCTTGT	1760	1339	1836	64.36916344989103	69.22985756310823	76.02893422714538	0.8466403495487729	0.9105725112004843
CCCTTGT	1286	448	1463	21.53650875694637	50.58499819668022	60.582968831325545	0.35548784043429904	0.8349706059720914
ACCTTGT	1329	444	1278	21.344218500187914	52.27640948941525	52.92210127575806	0.4033138893894416	0.9877992035316523
TACTTGT	1518	2915	1106	140.1315246127202	59.710752148180845	45.799564953825055	3.059669338649838	1.303740596845865
GACTTGT	1535	1090	1355	52.39909496667754	60.37944963600632	56.110678582669934	0.9338524553659785	1.076077694320646
CACTTGT	966	910	1033	43.746033412547305	37.99775136702418	42.77662802649302	1.0226620337034023	0.8882829975165616
AACTTGT	961	760	994	36.53514878410544	37.8010756353108	41.1616343255896	0.8876019959535973	0.9183570150860217
TTATTGT	2584	5510	1063	264.87982868476445	101.64201814947253	44.0189308733418	6.017407134374036	2.3090524038835234
GTATTGT	3299	7217	1387	346.93969575643285	129.76664778448526	57.435801619308634	6.040477994126219	2.259333797490877
CTATTGT	2223	4745	1059	228.10431707971097	87.4420303197668	43.85329049376196	5.2015325306582945	1.9939673701841198
ATATTGT	2174	4544	991	218.44173167759885	85.51460814897573	41.037404040904725	5.322990983052032	2.0838210931602204
TGATTGT	1855	6928	1272	333.04672470563486	72.96669646566237	52.67364070638831	6.3228347279447235	1.3852601697382367
GGATTGT	1478	2996	1371	144.02540231207882	58.137346294473836	56.773240100989284	2.536853666549307	1.0240272739596692
CGATTGT	1448	5765	1346	277.1383325531156	56.95729190419359	55.7379877286153	4.97216250257337	1.0218756403893696
AGATTGT	1175	3011	1099	144.746490774923	46.21879695264328	45.50969428956034	3.18056390038478	1.0155813541302035
TCATTGT	1118	1853	1059	89.07846144335183	43.9766936111108	43.85329049376196	2.031283409759709	1.002813999039967
GCATTGT	2301	5318	1525	255.64989636035887	90.51017173449547	63.15039471481303	4.048270759270356	1.4332479178196604
CCATTGT	1154	1400	1145	67.30158986545739	45.3927588794471	47.41455865472847	1.4194287951838958	0.9573590932269547
ACATTGT	1462	1322	1057	63.55192985866762	57.50798395299103	43.77047030397205	1.4519361893376883	1.3138534622455804
TAATTGT	1413	3927	1003	188.780959572608	55.58056178219996	41.534325179644235	4.545179408985043	1.3381838164410509
GAATTGT	1267	2128	1223	102.29841659549523	49.83763041616938	50.6445460565353	2.0199295790172136	0.9840670772433197
CAATTGT	1055	2788	963	134.02630896063945	41.49857939152226	39.877921383845866	3.3609151206896186	1.040640483541675
AAATTGT	990	1461	938	70.23401628102376	38.94179487924838	38.84266901147188	1.808166587632809	1.0025519839470152
TTTGTGT	2562	1117	1245	53.69705419979707	100.77664492993368	51.5555681442244	1.041537434900959	1.954718928671594
GTTGTGT	4747	9189	1752	441.7387923383485	186.72393968867883	72.5504862559688	6.088708913401751	2.5737103818972247
CTTGTGT	2315	973	1375	46.77460495649289	91.06086378329293	56.93888048056912	0.8214879632636107	1.5992738707668872
ATTGTGT	2786	2346	1258	112.77823558883075	109.58771771069291	52.093899377858875	2.1649029336583725	2.1036574151573353
TGTGTGT	3098	9571	1854	460.10251185878053	121.86028336960756	76.77431593525465	5.992922323746843	1.5872532615253105
GGTGTGT	2933	3738	2083	179.69524494077123	115.36998422306615	86.25722766620034	2.083248555543182	1.3375109233689593
CGTGTGT	2220	2816	1724	135.3723407579486	87.32402488073879	71.39100359890995	1.8962100815741378	1.2231796792120193
AGTGTGT	2111	4510	1486	216.80726449515203	83.0364939293872	61.535401013909606	3.523293273836704	1.349410137273948
TCTGTGT	1716	815	1322	39.179139814534125	67.49911112403052	54.744145451136276	0.7156772562922693	1.23299232397881
GCTGTGT	2789	2037	1726	97.92381325424051	109.70572314972094	71.47382378869985	1.3700654038566	1.534907709346112
CCTGTGT	2106	818	1585	39.32335750710296	82.83981819767382	65.63500040851059	0.5991217682997695	1.2621287069715987
ACTGTGT	1974	844	1397	40.57324417603289	77.6475788804407	57.84990256825822	0.7013537166836146	1.3422248860112223
TATGTGT	2339	4816	1347	231.51746913717344	92.00490729551713	55.77939782351026	4.150591045634989	1.6494424623698305
GATGTGT	2685	2432	1698	116.9124761091374	105.61486793008272	70.31434113164099	1.6627116776968214	1.5020387908115764
CATGTGT	1736	1474	1230	70.8589596154887	68.28581405088403	50.934416720800016	1.3911803487199281	1.3406615496393472
AATGTGT	1815	1810	1188	87.01134118319848	71.39329061195535	49.19519273521172	1.7686960116515542	1.4512249397257717
TTGGTGT	1782	2146	1584	103.16372275090826	70.09523078264708	65.59359031361562	1.572771398206175	1.0686292737980685
GTGGTGT	2800	3988	2035	191.71338598817434	110.13840975949036	84.2695431112423	2.275002081536124	1.3069776540036435
CTGGTGT	1597	1471	1443	70.71474192291987	62.81822870925219	59.75476693342636	1.1834159105951192	1.051267236624634
ATGGTGT	1704	1968	1453	94.60680632515725	67.0270893679184	60.16886788237595	1.5723547684178467	1.1139828906029874
TGGGTGT	1839	1628	1700	78.26213450068902	72.33733412417956	70.39716132143091	1.1117228739287783	1.0275603840599465
GGGGTGT	1878	1262	2057	60.667576007290876	73.8714048315439	85.1805651989314	0.712223215067983	0.8672330907763292
CGGGTGT	1547	1045	1731	50.23582957814499	60.85147139211843	71.68087426317464	0.7008261282319929	0.8489220034998971
AGGGTGT	1326	950	1361	45.668935980131806	52.15840405038722	56.35913915203969	0.8103199705895261	0.9254648817413592
TCGGTGT	1506	1209	1469	58.119730105241416	59.238730392068746	60.8314294006953	0.9554227260123713	0.9738178269963791
GCGGTGT	2431	2614	2132	125.66168279164687	95.62374075904323	88.28632231605336	1.4233425914129105	1.0831093452587468
CCGGTGT	1669	1153	1775	55.427666510623126	65.65035924592479	73.50291843855285	0.754087969404367	0.8931667019562949
ACGGTGT	1651	1234	1535	59.32154420998173	64.94232661175663	63.564495663762614	0.933249663833961	1.0216761091802307
TAGGTGT	1345	1265	1256	60.81179369985971	52.90577183089805	52.011079188068955	1.1692084580665574	1.0172019626740283
GAGGTGT	1543	1003	1555	48.21678188218126	60.69413080674772	64.3926975616618	0.7487927002283038	0.9425623262424692
CAGGTGT	1214	768	1258	36.91972929762235	47.75286766000761	52.093899377858875	0.7087150268753752	0.9166690961956228
AAGGTGT	1249	804	1208	38.650341608448386	49.129597782001234	50.02339463311091	0.7726453170946019	0.9821324230859362
TTCGTGT	1413	698	1329	33.554649804349474	55.58056178219996	55.03401611540099	0.6097074531865643	1.0099310518362483
GTCGTGT	2003	1408	1786	67.6861703789743	78.78829812437829	73.9584294823974	0.9151920998414934	1.0653051812455052
CTCGTGT	1328	582	1393	27.97823235835443	52.23707434307257	57.68426218867839	0.48502366671243785	0.9055689084175383
ATCGTGT	1428	708	1261	34.035375446245595	56.17058897734008	52.21812966254375	0.6517923117161987	1.0756913229244103
TGCGTGT	2346	6072	1862	291.8966097593266	92.28025331991586	77.10559669441433	3.785673443604544	1.1968035690799705
GGCGTGT	2129	2194	2041	105.47120583200966	83.74452656355535	84.51800368061205	1.2479140684696999	0.9908483745075236
CGCGTGT	1656	2169	1749	104.26939172726934	65.13900234347001	72.42625597128392	1.4396628726550604	0.8993838141971164
AGCGTGT	1571	1910	1592	91.81859760215973	61.79551490434263	65.9248710727753	1.3927762938026835	0.9373626963354358
TCCGTGT	1436	639	1457	30.718368517162336	56.48527014808148	60.33450826195578	0.5091343147074583	0.9362017156556249
GCCGTGT	2049	1503	2100	72.25306397698748	80.59771485614134	86.96119927941466	0.830865542054353	0.9268238654020072
CCCGTGT	1510	669	1654	32.16054544285071	59.39607097743944	68.49229695626278	0.46954981614045616	0.8671934453500381
ACCGTGT	1597	702	1546	33.74694006110792	62.81822870925219	64.02000670760717	0.5271311547222619	0.9812280869659425
TACGTGT	1937	1043	1407	50.13968444976575	76.19217846576171	58.264003517207826	0.8605602331284595	1.3077058538083286
GACGTGT	2090	983	1641	47.25533059838901	82.21045585619103	67.95396572262831	0.6954021019357997	1.2097962934459818
CACGTGT	1326	614	1229	29.51655441242203	52.15840405038722	50.89300662590505	0.5799726989876406	1.0248638763628886
AACGTGT	1327	662	1236	31.82403749352342	52.1977391967299	51.18287729016977	0.6217711699384195	1.019828152700494
TTAGTGT	1319	1144	1098	54.99501343291661	51.88305802598849	45.46828419466538	1.209524713918476	1.141082381817164
GTAGTGT	1910	2345	1469	112.73016302464113	75.1301295145095	60.8314294006953	1.85315656947809	1.2350544817815965
CTAGTGT	1162	814	1041	39.13106725034451	45.7074400501885	43.1079087856527	0.9077468230926624	1.060302884963907
ATAGTGT	1307	1009	1033	48.50521726731893	51.41103626987639	42.77662802649302	1.133918672534871	1.2018487347351405
TGAGTGT	1538	2045	1547	98.30839376775741	60.49745507503435	64.06141680250214	1.5345959966954343	0.944366486016766
GGAGTGT	1615	937	1620	45.04399264566684	63.52626134342034	67.08435372983416	0.6714530310163009	0.9469609202655037
CGAGTGT	1362	1072	1451	51.53378881126452	53.57446931872352	60.086047692586035	0.8576664764992228	0.8916291115172488
AGAGTGT	1236	833	1138	40.04444596994715	48.61824087954646	47.12468799046375	0.8497551427406931	1.0316936398472272
TCAGTGT	1200	746	1159	35.86213288545087	47.20217561121016	47.9942999832579	0.7472165006669717	0.9834954489944834
GCAGTGT	1885	1653	1564	79.46394860542934	74.14675085594261	64.76538841571644	1.2269508536776725	1.1448514811647392
CCAGTGT	1245	713	1230	34.27573826719365	48.97225719663054	50.934416720800016	0.6729386625761932	0.961476744989048
ACAGTGT	1396	799	1147	38.40997878750033	54.91186429437448	47.49737884451839	0.8086757568924917	1.156103044635942
TAAGTGT	1178	950	1074	45.668935980131806	46.3368023916713	44.474441917186354	1.026857988801066	1.0418748475349675
GAAGTGT	1248	703	1369	33.79501262529753	49.09026263565856	56.69041991119936	0.5961326918769431	0.8659357738495183
CAAGTGT	1062	576	1028	27.689796973216755	41.773925415920985	42.56957755201822	0.6504597547246269	0.9813093720480317
AAAGTGT	1133	524	1028	25.190023635356912	44.56672080625092	42.56957755201822	0.5917376935342094	1.0469148008761018
TTTCTGT	1099	246	1083	11.825850790644656	43.22932583059996	44.847132771240986	0.26369246058531065	0.9639261901336428
GTTCTGT	1714	537	1385	25.81496696982187	67.42044083134518	57.352981429518714	0.4501068004903281	1.175535066371369
CTTCTGT	916	281	1052	13.508390537281091	36.030994049890424	43.56341982949725	0.3100856312509795	0.8270928726650028
ATTCTGT	1247	328	1005	15.767801054192875	49.05092748931589	41.61714536943416	0.378877525457899	1.1786230663802686
TGTCTGT	1516	4727	1428	227.2390109242979	59.63208185549549	59.13361551000197	3.842805973632075	1.008429492111965
GGTCTGT	1471	676	1696	32.497053392177996	57.862000270075114	70.23152094185107	0.46271322272921117	0.8238750847782802
CGTCTGT	1118	706	1283	33.93923031786637	43.9766936111108	53.129151750232865	0.6388061770197114	0.8277318978825603
AGTCTGT	1091	818	1150	39.32335750710296	42.91464465985857	47.621609129203264	0.8257460893522911	0.9011590629671055
TCTCTGT	924	296	1013	14.229479000125277	36.34567522063182	41.94842612859383	0.3392136562288295	0.8664371604601647
GCTCTGT	1428	667	1366	32.06440031447149	56.17058897734008	56.566189626514486	0.5668474494425169	0.9930064115722411
CCTCTGT	1075	276	1294	13.268027716333028	42.285282318375764	53.58466279407742	0.24760868174763453	0.7891303241167257
ACTCTGT	1153	285	1051	13.70068079403954	45.35342373310442	43.522009734602285	0.31479890008725353	1.042080179883009
TATCTGT	1194	826	1148	39.70793802061986	46.9661647331541	47.53878893941335	0.8352744970265512	0.9879545899457169
GATCTGT	1367	389	1316	18.700227469759234	53.7711450504369	54.49568488176652	0.34315060926991053	0.986704638488321
CATCTGT	872	390	954	18.748300033948844	34.30024761081271	39.50523052979123	0.4745776643376525	0.86824572723216
AATCTGT	900	263	986	12.643084381868068	35.40163170840762	40.830353566429935	0.30964915259178677	0.8670420071383922
TTGCTGT	2706	7041	1572	338.4789244590611	106.4409060032789	65.09666917487611	5.199635077330441	1.6351206191108698
GTGCTGT	2876	6522	2103	313.52926364465225	113.12788088153367	87.08542956409954	3.6002493782714584	1.2990448740712186
CTGCTGT	1872	4248	1447	204.21225267747357	73.63539395348784	59.920407313006194	3.4080584868312087	1.2288867391845097
ATGCTGT	2041	4571	1553	219.7396909107184	80.28303368539993	64.30987737187189	3.4168886629976534	1.2483779625509663
TGGCTGT	1723	1850	1831	88.93424375078298	67.77445714842925	75.82188375267059	1.172936352265853	0.8938640639621686
GGGCTGT	1897	1284	2074	61.72517241946236	74.61877261205473	85.88453681214571	0.7186994855019494	0.8688266291202983
CGGCTGT	1344	1295	1502	62.25397062554809	52.866436684555374	62.197962532228956	1.0009004811578854	0.8499705542148862
AGGCTGT	1501	1187	1519	57.062133693069946	59.04205466035537	62.90193414544326	0.9071602402738459	0.9386365532709535
TCGCTGT	1437	1569	1488	75.4258532135019	56.524605294424155	61.61822120369953	1.2240835866416306	0.9173358819879476
GCGCTGT	2448	3054	2172	146.81361103507632	96.29243824686871	89.94272611185173	1.6323011029541246	1.0705972835104036
CCGCTGT	1474	1699	1542	81.67528655815151	57.980005709103146	63.85436632802734	1.2790869482374319	0.9080037755171366
ACGCTGT	1642	1429	1520	68.69569422695615	64.58831029467257	62.943344240338234	1.0913893288645986	1.0261340746060983
TAGCTGT	1394	1880	1286	90.37642067647135	54.83319400168913	53.25338203491774	1.6971019909535958	1.029665946206675
GAGCTGT	1458	1267	1567	60.90793882823894	57.35064336762034	64.88961870040131	0.938639185251712	0.8838184676721741
CAGCTGT	1125	1182	1155	56.82177087212188	44.25203963550952	47.82865960367806	1.188027666737126	0.925220150474518
AAGCTGT	1133	1222	1272	58.74467343970638	44.56672080625092	52.67364070638831	1.1152575111934833	0.8460915214627612
TTCCTGT	1291	297	1399	14.277551564314889	50.781673928393595	57.93272275804814	0.24645055306556293	0.8765628734640974
GTCCTGT	1849	628	1683	30.1895703110766	72.73068558760632	69.69318970821661	0.43317819771875565	1.043583826369646
CTCCTGT	1031	255	1156	12.258503868351168	40.55453587929806	47.87006969857302	0.25607867182020394	0.8471793781513329
ATCCTGT	1252	333	1236	16.008163875140934	49.247603221029266	51.18287729016977	0.3127640477182684	0.9621890332939099
TGCCTGT	1822	1956	1905	94.0299355548819	71.66863663635408	78.88623077489758	1.1919689232357544	0.9085062872487981
GGCCTGT	1824	927	2110	44.56326700377072	71.74730692903944	87.37530022836425	0.5100213319702488	0.8211394609405694
CGCCTGT	1311	971	1470	46.67845982811367	51.568376855247095	60.87283949559026	0.7668191629453254	0.8471491930154301
AGCCTGT	1338	785	1392	37.73696288884575	52.630425806499325	57.64285209378343	0.6546685585135289	0.9130434025171236
TCCCTGT	1291	308	1521	14.806349770400626	50.781673928393595	62.984754335233184	0.23507831262776027	0.8062534253624407
GCCCTGT	1873	858	2016	41.246260074687456	73.67472909983051	83.48275130823808	0.49406924698009175	0.8825143870475228
CCCCTGT	1207	325	1599	15.623583361624037	47.47752163560888	66.21474173704001	0.23595324774761336	0.7170234360221075
ACCCTGT	1441	364	1445	17.498413365018923	56.68194587979486	59.837587123216274	0.2924318009178172	0.9472632270929744
TACCTGT	1715	563	1299	27.064853638751796	67.45977597768784	53.79171326855221	0.5031416921716545	1.254092347661406
GACCTGT	1652	480	1602	23.074830811013964	64.9816617580993	66.3389720217249	0.3478322034212008	0.9795397754553523
CACCTGT	990	286	1108	13.748753358229152	38.94179487924838	45.88238514361497	0.2996521064716802	0.8487308311753612
AACCTGT	1127	299	1235	14.373696692694114	44.33070992819487	51.14146719527481	0.28105757384336766	0.8668251491285097
TTACTGT	1146	685	1214	32.92970646988451	45.0780777087057	50.271855202480666	0.6550326487306478	0.8966861781238048
GTACTGT	1652	1056	1434	50.76462778423072	64.9816617580993	59.38207607937172	0.8548813233875036	1.094297573416649
CTACTGT	938	515	1054	24.757370557650397	36.89636726942927	43.64624001928717	0.5672280257522796	0.8453504185727075
ATACTGT	1155	699	1083	33.602722368539084	45.43209402578977	44.847132771240986	0.7492724794680168	1.0130434482296247
TGACTGT	1328	1109	1514	53.31247368628018	52.23707434307257	62.69488367096848	0.8503480757069668	0.8331951713511432
GGACTGT	1435	569	1561	27.353289023889467	56.44593500173881	64.64115813103156	0.4231559244103066	0.8732197354403748
CGACTGT	1102	638	1248	30.670295952972722	43.34733126962799	51.67979842890928	0.5934677937098144	0.8387674214568885
AGACTGT	1166	531	1264	25.526531584684196	45.8647806355592	52.34235994722864	0.4876840022196161	0.8762459446192318
TCACTGT	1034	445	1122	21.392291064377527	40.67254131832608	46.4621264721444	0.46042427862622526	0.8753913005404657
GCACTGT	1883	1396	1520	67.10929960869895	74.06808056325727	62.943344240338234	1.0661857964275576	1.176742059977639
CCACTGT	1129	496	1202	23.84399183804776	44.40938022088022	49.77493406374115	0.4790361310677669	0.8922036976284115
ACACTGT	1433	608	1103	29.22811902728435	56.367264709053465	45.67533466914017	0.6399103419603814	1.2340854230705207
TAACTGT	1064	568	1108	27.305216459699857	41.85259570860634	45.88238514361497	0.595113274391309	0.9121713175460447
GAACTGT	1194	422	1318	20.286622088016443	46.9661647331541	54.578505071556435	0.37169618444878966	0.8605249387387581
CAACTGT	853	351	863	16.87347003055396	33.55287983030188	35.73691189434992	0.47215803314056604	0.9388858200589699
AAACTGT	1065	342	998	16.44081695284745	41.89193085494901	41.32727470516944	0.3978200128156755	1.0136630386060503
TTTATGT	1573	441	1087	21.200000807619077	61.87418519702797	45.01277315082083	0.4709774431489895	1.3745917184375847
GTTATGT	3253	4632	1534	222.67211732628473	127.9572310527222	63.52308556886766	3.505373130605847	2.0143421861017625
CTTATGT	1466	550	1149	26.439910304286833	57.66532453836174	47.5801990343083	0.5556914607528649	1.2119605573062322
ATTATGT	1868	1179	1050	56.677553179553044	73.47805336811714	43.48059963970733	1.3035136048996436	1.6899043246178131
TGTATGT	2541	8269	1447	397.5120332839051	99.9506068567375	59.920407313006194	6.634000853956512	1.6680561988610252
GGTATGT	2254	3402	1684	163.54286337306146	88.66141985638974	69.73459980311156	2.3452183540854588	1.2714121842918165
CGTATGT	1749	3482	1500	167.38866850823047	68.7971709533388	62.115142342439036	2.6948126043955827	1.1075748739987092
AGTATGT	1528	4382	1215	210.65397627888166	60.10410361160759	50.31326529737562	4.186847644131527	1.1945975530779687
TCTATGT	1267	450	1144	21.632653885325592	49.83763041616938	47.37314855983351	0.45664378541365036	1.0520227582767308
GCTATGT	1994	1550	1524	74.51247449389926	78.4342818072942	63.10898461991806	1.180695188532349	1.2428385954816845
CCTATGT	1491	568	1333	27.305216459699857	58.648703196928615	55.19965649498083	0.4946627967183574	1.0624831189350137
ACTATGT	1510	575	1145	27.641724409027145	59.39607097743944	47.41455865472847	0.582979683736243	1.2526969070820637
TATATGT	1508	3041	1131	146.18866770061138	59.3174006847541	46.83481732619904	3.1213673084795945	1.2665235837606736
GATATGT	1797	1546	1341	74.32018423714081	70.6852579777872	55.530937254140504	1.3383563813628832	1.2728987024708782
CATATGT	1216	1190	1001	57.20635138563878	47.831537952692955	41.45150498985432	1.3800789959168098	1.1539155927969373
AATATGT	1219	1052	1019	50.57233752747227	47.94954339172098	42.19688669796359	1.1984850420235593	1.136328936656718
TTGATGT	2323	5088	1512	244.593206596748	91.37554495403432	62.61206348117855	3.906486913185248	1.4593920064861334
GTGATGT	3040	6571	1814	315.8848192899432	119.5788448817324	75.11791213945628	4.205186356930469	1.591881902411431
CTGATGT	1849	3618	1434	173.92653723801774	72.73068558760632	59.38207607937172	2.928939988651504	1.2247918966388525
ATGATGT	1846	4067	1433	195.51111855915372	72.61268014857829	59.340665984476765	3.294724036469333	1.2236579914282293
TGGATGT	1692	2107	1612	101.28889274751337	66.55506761180632	66.7530729706745	1.51736674043472	0.9970337641391407
GGGATGT	1787	1216	1824	58.4562380545687	70.29190651436045	75.53201308840588	0.7739266526121718	0.9306240313241462
CGGATGT	1455	1227	1600	58.98503626065445	57.23263792859231	66.25615183193497	0.890257502582939	0.863808662986772
AGGATGT	1321	932	1320	44.803629824718776	51.96172831867384	54.661325261346356	0.8196586820847092	0.9506123034930964
TCGATGT	1505	2402	1444	115.47029918344904	59.199395245726066	59.79617702832132	1.9310649095302321	0.9900197334971331
GCGATGT	2373	3439	1979	165.32154824807714	93.34230227116808	81.95057779712457	2.017332307983774	1.1390072502264068
CCGATGT	1534	1996	1681	95.9528381224664	60.34011448966365	69.61036951842668	1.3784273634270332	0.8668265217826622
ACGATGT	1693	1837	1365	88.30930041631802	66.594402758149	56.52477953161953	1.5623112756577577	1.1781452897290223
TAGATGT	1525	1861	1215	89.46304195686872	59.986098172579574	50.31326529737562	1.7781203710015454	1.1922521390339675
GAGATGT	1367	1206	1434	57.97551241267258	53.7711450504369	59.38207607937172	0.9763133295505012	0.9055113697703142
CAGATGT	1084	985	1076	47.351475726768236	42.639298635459845	44.557262106976275	1.0627106219651337	0.956955086986457
AAGATGT	1124	970	1142	46.63038726392405	44.21270448916684	47.29032837004359	0.9860449032843345	0.9349206489581854
TTCATGT	1114	505	1149	24.27664491575427	43.81935302574009	47.5801990343083	0.510225795782176	0.9209577495492105
GTCATGT	1650	1162	1399	55.86031958832963	64.90299146541398	57.93272275804814	0.9642274163709903	1.1203166082228977
CTCATGT	1031	408	1138	19.613606189361867	40.55453587929806	47.12468799046375	0.41620660052605374	0.8605794034647988
ATCATGT	1241	587	1101	28.218595179302493	48.81491661125983	45.59251447935026	0.6189304428928404	1.0706783156995885
TGCATGT	1913	5517	1672	265.2163366340917	75.24813495353752	69.23767866437205	3.8305203431172408	1.0868090381582693
GGCATGT	1717	2032	1728	97.68345043329244	67.5384462703732	71.55664397848977	1.3651206233575808	0.9438459172383146
CGCATGT	1600	2801	1665	134.6512522951044	62.9362341482802	68.94780800010733	1.9529446432132374	0.9128097900977827
AGCATGT	1338	1904	1293	91.53016221702205	52.630425806499325	53.54325269918245	1.7094621189948667	0.9829515980694787
TCCATGT	1205	491	1259	23.6036290170997	47.39885134292353	52.13530947275383	0.4527378710475493	0.9091506662618815
GCCATGT	1804	1569	1705	75.4258532135019	70.96060400218593	70.60421179590571	1.0682911301599685	1.0050477471133088
CCCATGT	1290	524	1468	25.190023635356912	50.742338782050915	60.790019305800335	0.41437762190270244	0.8347149640929509
ACCATGT	1354	557	1259	26.776418253614118	53.25978814798213	52.13530947275383	0.5135946928176883	1.0215684664884546
TACATGT	1678	940	1218	45.18821033823568	66.00437556300886	50.4374955820605	0.8959249426791152	1.308637052678824
GACATGT	2013	884	1464	42.49614674361738	79.18164958780504	60.6243789262205	0.7009745501118442	1.306102445753195
CACATGT	1092	517	982	24.85351568602962	42.95397980620124	40.66471318685009	0.6111813840129726	1.0562961457230058
AACATGT	1205	537	1087	25.81496696982187	47.39885134292353	45.01277315082083	0.5735031450589736	1.0530089133612774
TTAATGT	1403	1631	1077	78.40635219325786	55.187210318773204	44.59867220187123	1.7580422986217996	1.237418236780101
GTAATGT	1596	1928	1442	92.68390375757275	62.77889356290951	59.713356838531396	1.5521469343650491	1.0513375379760932
CTAATGT	1189	1150	1126	55.28344881805429	46.769489001440725	46.62776685172424	1.185633637438718	1.0030394367838193
ATAATGT	1269	1069	1069	51.389571118695685	49.916300708854735	44.267391442711556	1.1608899789182578	1.127608812763537
TGAATGT	1419	1887	1499	90.71292862579865	55.81657266025601	62.07373224754408	1.4613738427076401	0.8991979479768492
GGAATGT	1362	740	1511	35.57369750031319	53.57446931872352	62.57065338628359	0.5685364555919991	0.8562235875655382
CGAATGT	1387	1066	1381	51.24535342612684	54.5578479772904	57.18734104993888	0.8960961024814356	0.9540196654649099
AGAATGT	1097	663	1147	31.872110057713034	43.150655537914616	47.49737884451839	0.6710288195490888	0.9084849856487308
TCAATGT	1019	772	1037	37.112019554380794	40.08251412318596	42.942268406072856	0.8642305339680763	0.9334046758814801
GCAATGT	2054	2429	1378	116.76825841656857	80.79439058785472	57.063110765253995	2.0463002603718783	1.4158777799588664
CCAATGT	1100	663	1192	31.872110057713034	43.26866097694264	49.36083311479156	0.6456963557238294	0.8765788226531507
ACAATGT	1597	845	1080	40.6213167402225	62.81822870925219	44.72290248655611	0.9082889186906739	1.4046098356012473
TAAATGT	1193	769	1098	36.96780186181196	46.92682958681143	45.46828419466538	0.8130458959819128	1.0320783028869422
GAAATGT	1173	533	1290	25.62267671306342	46.14012665995793	53.419022414497576	0.47965454167707855	0.8637396300879479
CAAATGT	971	422	977	20.286622088016443	38.19442709873755	40.457662712375296	0.5014284248756445	0.9440591605667457
AAAATGT	997	373	966	17.931066442725434	39.2171409036471	40.00215166853074	0.44825254879555915	0.9803757864979747
TTTTGGT	1068	244	1003	11.729705662265431	42.00993629397704	41.534325179644235	0.2824099250808125	1.0114510374798602
GTTTGGT	2848	5774	1496	277.5709856308221	112.02649678393877	61.9495019628592	4.480600760878356	1.8083518548882347
CTTTGGT	1072	289	1086	13.89297105079799	42.16727687934773	44.97136305592586	0.3089292853659084	0.9376472940548632
ATTTGGT	1420	1049	1129	50.428119834903434	55.85590780659869	46.75199713640912	1.0786302815635538	1.194727738445631
TGTTGGT	3060	9518	1440	457.55466595673107	120.36554780858589	59.63053664874148	7.673160291211095	2.0185219616185734
GGTTGGT	1703	5245	1613	252.14059917451718	66.98775422157574	66.79448306556945	3.7748716301464738	1.0028935197509734
CGTTGGT	1325	4778	1480	229.69071169796817	52.119068904044546	61.28694044453985	3.747792107615835	0.8504106833528172
AGTTGGT	1325	5617	1215	270.023593053053	52.119068904044546	50.31326529737562	5.3668469231142835	1.0358912027672176
TCTTGGT	931	628	1054	30.1895703110766	36.62102124503054	43.64624001928717	0.6916877673251098	0.8390418333594784
GCTTGGT	1599	1185	1439	56.96598856469072	62.89689900193753	59.58912655384652	0.9559795865310183	1.0555096649235496
CCTTGGT	1143	313	1300	15.046712591348689	44.960072269677674	53.833123363447164	0.27950658723185745	0.8351748785991059
ACTTGGT	1122	393	1111	18.89251772651768	44.134034196481494	46.006615428299845	0.4106478503284206	0.9592975659177381
TATTGGT	1729	5673	1118	272.71565664767127	68.0104680264853	46.29648609256457	5.8906340343499775	1.469020086978223
GATTGGT	1542	2988	1336	143.64082179856192	60.65479566040505	55.3238867796657	2.5963617193171813	1.096358177110194
CATTGGT	970	1837	1051	88.30930041631802	38.15509195239487	43.522009734602285	2.029072208632578	0.8766849735355756
AATTGGT	1053	2730	1013	131.2381002376419	41.41990909883691	41.94842612859383	3.1285583834618396	0.987400790004928
TTGTGGT	1841	5527	1449	265.6970622759879	72.41600441686491	60.00322750279611	4.428046179076061	1.2068684874241202
GTGTGGT	2349	6255	1940	300.6938890060257	92.39825875894388	80.33558409622115	3.742972586666857	1.1501535689125604
CTGTGGT	1424	3256	1377	156.52426900137803	56.013248391969384	57.02170067035904	2.7449947504414283	0.9823145878405225
ATGTGGT	1581	3791	1409	182.2430908428207	62.18886636776938	58.34682370699774	3.1234449326324447	1.0658483601449389
TGGTGGT	1559	2840	1647	136.52608229849926	61.323493148230526	68.20242629199807	2.0017774985597154	0.8991394658847406
GGGTGGT	1716	1212	1912	58.26394779781025	67.49911112403052	79.17610143916231	0.7358779573477657	0.8525187512029219
CGGTGGT	1410	1556	1645	74.80090987903694	55.462556343171926	68.11960610220815	1.0980819496637138	0.8141937324175758
AGGTGGT	1317	1111	1403	53.4086188146594	51.804387733303145	58.098363137627985	0.9192792349096109	0.8916669065285854
TCGTGGT	1316	1114	1440	53.552836507228236	51.76505258696047	59.63053664874148	0.8980773864687076	0.8680963730359617
GCGTGGT	2159	3150	1963	151.4285771972791	84.9245809538356	81.28801627880522	1.862864714005355	1.0447367870628992
CCGTGGT	1339	1232	1555	59.225399081602504	52.669760952842	64.3926975616618	0.9197533466413463	0.8179461794158562
ACGTGGT	1388	1055	1342	50.71655522004111	54.59718312363308	55.57234734903546	0.9126221518321624	0.9824523477607014
TAGTGGT	1297	2146	1177	103.16372275090826	51.017684806449644	48.73968169136717	2.1166269284270016	1.0467381615150342
GAGTGGT	1391	1357	1498	65.23446960530406	54.715188562661105	62.03232215264912	1.0516206284326273	0.8820432101190405
CAGTGGT	1019	1226	1110	58.93696369646483	40.08251412318596	45.965205333404896	1.2822082109493547	0.8720186026027881
AAGTGGT	1087	1077	1083	51.77415163221258	42.75730407448786	44.847132771240986	1.1544584554893478	0.9534010633987896
TTCTGGT	1009	235	1023	11.29705258455892	39.689162659759205	42.362527077543426	0.2666756061053671	0.9368931788962754
GTCTGGT	1453	428	1459	20.575057473154118	57.15396763590696	60.41732845174571	0.3405489451521688	0.9459863436622302
CTCTGGT	979	201	1084	9.662585402112096	38.50910826947895	44.88854286613595	0.2152572746887175	0.8578827872474858
ATCTGGT	1018	268	1007	12.88344720281613	40.043178976843286	41.699965559224076	0.3089558235849981	0.9602688740826956
TGCTGGT	1629	6572	1552	315.93289185413283	64.07695339221777	64.26846727697693	4.915830503512106	0.9970200956569604
GGCTGGT	1534	939	1686	45.14013777404606	60.34011448966365	69.81741999290149	0.6465454864793854	0.8642558618722745
CGCTGGT	1310	995	1471	47.832201368664364	51.529041708904415	60.91424959048522	0.7852382930140492	0.8459275465974587
AGCTGGT	1080	1202	1156	57.78322215591413	42.48195805008914	47.87006969857302	1.2070845628544513	0.8874429955416485
TCCTGGT	1101	238	1339	11.441270277127757	43.307996123285314	55.44811706435058	0.2063419081273677	0.7810544057433728
GCCTGGT	1769	1054	1757	50.66848265585149	69.5838738801923	72.7575367304436	0.6964018427887555	0.9563802872819998
CCCTGGT	1240	313	1482	15.046712591348689	48.77558146491716	61.36976063432977	0.24518121687005037	0.7947820060036616
ACCTGGT	1258	280	1287	13.46031797309148	49.48361409908531	53.2947921298127	0.25256347637693255	0.9284887344818923
TACTGGT	1395	907	1148	43.60181571997847	54.87252914803181	47.53878893941335	0.9171839816017942	1.1542685535797952
GACTGGT	1413	456	1455	21.921089270463263	55.58056178219996	60.25168807216587	0.3638253129805673	0.9224731050792948
CACTGGT	951	317	1040	15.239002848107138	37.40772417188405	43.06649869075773	0.3538481954971997	0.8686037943435582
AACTGGT	902	316	1077	15.190930283917526	35.480302001092966	44.59867220187123	0.34061395853126225	0.7955461508023173
TTATGGT	1207	1500	1118	72.10884628441863	47.47752163560888	46.29648609256457	1.557544694434156	1.0255102631478976
GTATGGT	1627	2354	1408	113.16281610234765	63.99828309953243	58.305413612102775	1.9408629335039622	1.0976387805994048
CTATGGT	992	1034	1035	49.70703137205924	39.02046517193373	42.85944821628294	1.1597683460883847	0.9104285471670929
ATATGGT	1081	1132	1017	54.41814266264126	42.52129319643181	42.114066508173664	1.2921607238303519	1.0096696121277937
TGATGGT	1356	5239	1413	251.85216378937946	53.33845844066748	58.51246408657757	4.3042481242411545	0.911574299139848
GGATGGT	1415	1210	1571	58.16780266943103	55.65923207488531	65.05525907998116	0.8941291371681043	0.8555685253125493
CGATGGT	1220	2647	1309	127.24807740990408	47.98887853806366	54.2058142175018	2.347498681586423	0.8853086930030682
AGATGGT	1132	1407	1159	67.63809781478467	44.52738565990825	47.9942999832579	1.409294392008618	0.9277640402181293
TCATGGT	981	644	1053	30.958731338110404	38.5877785621643	43.604829924392206	0.7099839947040437	0.884942760448163
GCATGGT	1649	2411	1481	115.90295226115555	64.8636563190713	61.32835053943481	1.889875583505685	1.0576455382957552
CCATGGT	1021	585	1325	28.12245005092327	40.161184415871304	54.86837573582115	0.5125438774846648	0.7319550447281026
ACATGGT	1284	632	1090	30.38186056783505	50.506327903994865	45.137003435505704	0.6731031804370081	1.1189561570289255
TAATGGT	996	2034	1090	97.77959556167166	39.17780575730443	45.137003435505704	2.166284602862143	0.8679753367607551
GAATGGT	1164	830	1297	39.90022827737831	45.78611034287385	53.708893078762294	0.7428979818829251	0.8524865756538689
CAATGGT	875	1034	973	49.70703137205924	34.41825304984074	40.292022332795455	1.2336693095595874	0.8542200430040516
AAATGGT	947	629	935	30.237642875266214	37.250383586513344	38.718438726787	0.7809623494541007	0.9620838239208753
TTTGGGT	1194	342	1263	16.44081695284745	46.9661647331541	52.30094985233367	0.31435025557406504	0.8979983129514515
GTTGGGT	2147	2673	1625	128.497964078834	84.4525591977235	67.29140420430896	1.9095747160913863	1.2550274466157691
CTTGGGT	1161	298	1229	14.3256241285045	45.66810490384583	50.89300662590505	0.2814851210070307	0.8973355659557418
ATTGGGT	1313	735	1178	35.33333467936513	51.64704714793245	48.78109178626213	0.724324392618777	1.0587513574773542
TGTGGGT	1777	5760	1729	276.89796973216755	69.89855505093371	71.59805407338473	3.867395187142374	0.9762633350243135
GGTGGGT	1747	1174	1763	56.43719035860499	68.71850066065345	73.00599729981336	0.7730486870391574	0.9412719941136826
CGTGGGT	1341	939	1563	45.14013777404606	52.74843124552735	64.72397832082149	0.6974252656457094	0.814975108360395
AGTGGGT	1260	1340	1324	64.41723601408066	49.56228439177066	54.8269656409262	1.1749188608387202	0.9039764249651333
TCTGGGT	954	258	1224	12.402721560920005	37.52572961091207	50.685956151430254	0.24469739751708375	0.7403575360953938
GCTGGGT	1629	891	1696	42.832654692944665	64.07695339221777	70.23152094185107	0.6098779311416083	0.9123674460257092
CCTGGGT	1214	327	1476	15.719728490003263	47.75286766000761	61.12130006496002	0.25718904004489856	0.7812803001450497
ACTGGGT	1217	367	1232	17.64263105758776	47.87087309903563	51.01723691058993	0.34581706352516284	0.9383274359395737
TATGGGT	1310	1484	1173	71.33968525738484	51.529041708904415	48.57404131178733	1.4686792231156816	1.060834971052738
GATGGGT	1493	740	1481	35.57369750031319	58.72737348961397	61.32835053943481	0.5800530617147269	0.9575893199973089
CATGGGT	1003	533	1151	25.62267671306342	39.453151781703156	47.66301922409823	0.5375798077875164	0.8277518383005792
AATGGGT	1059	482	1142	23.170975939393188	41.65591997689296	47.29032837004359	0.48997282822994764	0.8808549530664755
TTGGGGT	1247	686	1458	32.97777903407412	49.05092748931589	60.37591835685075	0.5462074935102365	0.8124253646859877
GTGGGGT	1949	1503	1972	72.25306397698748	76.66420022187383	81.66070713285987	0.8847959626339459	0.9388138177292923
CTGGGGT	1150	494	1428	23.747846709668536	45.235418294076396	59.13361551000197	0.4015963932672404	0.7649696015361211
ATGGGGT	1240	688	1354	33.073924162453345	48.77558146491716	56.06926848777498	0.5898761488151856	0.8699164940158245
TGGGGGT	1337	1092	1687	52.495240095056765	52.591090660156645	69.85883008779643	0.7514474552333951	0.7528195160735125
GGGGGGT	1595	1045	1860	50.23582957814499	62.73955841656684	77.02277650462442	0.6522204451449352	0.8145585145557558
CGGGGGT	1386	725	1643	34.85260903746901	54.51851283094773	68.03678591241822	0.5122612505877887	0.8013093519897871
AGGGGGT	1204	631	1257	30.333788003645438	47.359516196580856	52.05248928296392	0.5827538398547498	0.9098415243722261
TCGGGGT	1211	532	1455	25.574604148873807	47.634862220979585	60.25168807216587	0.4244628651439952	0.790597969038235
GCGGGGT	2135	1442	1987	69.32063756142112	83.9805374416114	82.28185855628425	0.8424777803724851	1.020644634371806
CCGGGGT	1413	487	1720	23.411338760341252	55.58056178219996	71.22536321933009	0.3286938486820882	0.780347888308357
ACGGGGT	1370	568	1398	27.305216459699857	53.88915048946493	57.89131266315319	0.47166345352329786	0.9308676554464179
TAGGGGT	1148	691	1185	33.21814185502218	45.15674800139105	49.07096245052684	0.6769409075379882	0.920233591238768
GAGGGGT	1233	617	1475	29.660772104990865	48.50023544051843	61.079889970065054	0.4856061810119085	0.7940458875136833
CAGGGGT	988	471	1142	22.64217773330745	38.863124586563025	47.29032837004359	0.4787908757184758	0.8217985775539922
AAGGGGT	1012	432	1132	20.767347729912565	39.80716809878723	46.876227421094	0.4430251509652714	0.8491973498890029
TTCGGGT	1190	336	1330	16.152381567709774	46.8088241477834	55.07542621029595	0.29327746835829666	0.8499039838393992
GTCGGGT	1604	536	1672	25.76689440563226	63.093574733650904	69.23767866437205	0.3721513329546568	0.9112606885550779
CTCGGGT	1148	293	1263	14.08526130755644	45.15674800139105	52.30094985233367	0.26931176866433054	0.863402063038749
ATCGGGT	1135	335	1208	16.104309003520164	44.64539109893627	50.02339463311091	0.32193554878941755	0.8924902323479085
TGCGGGT	1645	1512	1749	72.68571705469398	64.70631573370059	72.42625597128392	1.0035824174524903	0.8934096463491888
GGCGGGT	1693	673	1997	32.35283569960916	66.594402758149	82.69595950523384	0.3912263173820668	0.8052920983876393
CGCGGGT	1330	554	1557	26.63220056104528	52.31574463575792	64.47551775145172	0.4130591190242227	0.8114048007715299
AGCGGGT	1219	516	1433	24.80544312184001	47.94954339172098	59.340665984476765	0.41801760580727215	0.8080385111327256
TCCGGGT	1234	371	1402	17.83492131434621	48.53957058686111	58.05695304273302	0.3071969915682409	0.8360681717335974
GCCGGGT	1872	861	1985	41.39047776725629	73.63539395348784	82.19903836649432	0.503539683550942	0.8958181922418065
CCCGGGT	1300	371	1598	17.83492131434621	51.13569024547767	66.17333164214506	0.269518261688782	0.7727537510429642
ACCGGGT	1367	424	1541	20.382767216395667	53.7711450504369	63.81295623313237	0.3194142446861397	0.8426367970477812
TACGGGT	1537	624	1317	29.997280054318153	60.45811992869167	54.53709497666148	0.5500344319248237	1.1085687632347125
GACGGGT	1775	568	1590	27.305216459699857	69.81988475824836	65.84205088298538	0.4147078666827487	1.0604147930071681
CACGGGT	1007	322	1249	15.479365669055202	39.61049236707386	51.72120852380424	0.29928468631839794	0.7658462262892305
AACGGGT	1098	339	1195	16.29659926027861	43.18999068425729	49.48506339947644	0.32932360071404965	0.8727884278049495
TTAGGGT	1002	351	1105	16.87347003055396	39.41381663536048	45.75815485893009	0.36875328742109365	0.8613506544761506
GTAGGGT	1266	722	1266	34.70839134490017	49.79829526982672	52.42518013701855	0.6620557383720238	0.9498926878205053
CTAGGGT	883	356	1069	17.11383285150202	34.73293422058214	44.267391442711556	0.38660134003264707	0.7846166916234856
ATAGGGT	976	364	980	17.498413365018923	38.391102830450926	40.58189299706017	0.43118770645535287	0.946015574808993
TGAGGGT	1212	855	1459	41.10204238211862	47.67419736732226	60.41732845174571	0.6803022151988418	0.7890815199715232
GGAGGGT	1333	454	1472	21.82494414208404	52.43375007478594	60.955659685380176	0.35804622991093005	0.860194940804846
CGAGGGT	1177	508	1325	24.42086260832311	46.297467245328626	54.86837573582115	0.44508083720035846	0.8437914668413092
AGAGGGT	1000	435	1099	20.911565422481406	39.33514634267513	45.50969428956034	0.4594969434298836	0.8643245567065561
TCAGGGT	979	302	1070	14.517914385262952	38.50910826947895	44.30880153760651	0.32765305947038675	0.8691074218469856
GCAGGGT	1509	913	1497	43.89025110511614	59.35673583109677	61.99091205775416	0.7080110559468065	0.9575070580635554
CCAGGGT	1031	272	1343	13.075737459574578	40.55453587929806	55.613757443930425	0.23511695775559646	0.7292176925859575
ACAGGGT	1108	405	1077	19.46938849679303	43.58334214768404	44.59867220187123	0.4365463709024089	0.9772340743780128
TAAGGGT	907	380	1024	18.26757439205272	35.67697773280634	42.40393717243839	0.4307990156141971	0.8413600272003888
GAAGGGT	1028	392	1287	18.844445162328068	40.43653044027003	53.2947921298127	0.35358886692770547	0.7587332424859979
CAAGGGT	844	253	1060	12.162358739971943	33.19886351321781	43.894700588656924	0.2770803440248294	0.7563296495476475
AAAGGGT	841	306	964	14.710204642021402	33.080858074189784	39.91933147874082	0.3684982713163764	0.8286926871961047
TTTCGGT	1187	278	1107	13.364172844712254	46.69081870875538	45.84097504872001	0.29153334610594006	1.0185389525229809
GTTCGGT	1628	492	1507	23.651701581289313	64.03761824587511	62.405013006703754	0.37900323133894015	1.0261614437768962
CTTCGGT	890	231	1106	11.10476232780047	35.00828024498087	45.799564953825055	0.2424643626854589	0.7643801918266272
ATTCGGT	1132	331	1173	15.91201874676171	44.52738565990825	48.57404131178733	0.3275827647245893	0.916690982619618
TGTCGGT	1638	4128	1544	198.44354497472008	64.43096970930186	63.93718651781726	3.10372657576073	1.007722942130821
GGTCGGT	1575	586	1664	28.17052261511288	61.95285548971332	68.90639790521239	0.4088230334411652	0.8990871293974131
CGTCGGT	1170	638	1343	30.670295952972722	46.022121220929904	55.613757443930425	0.5514875700296711	0.827531232129554
AGTCGGT	1147	670	1208	32.20861800704033	45.11741285504837	50.02339463311091	0.6438710975788351	0.9019262524255955
TCTCGGT	1015	244	1084	11.729705662265431	39.925173537815255	44.88854286613595	0.2613073384280949	0.8894290388725209
GCTCGGT	1480	561	1486	26.968708510372572	58.21601658715919	61.535401013909606	0.4382633096723706	0.9460573203057522
CCTCGGT	1131	322	1384	15.479365669055202	44.48805051356557	57.31157133462376	0.27009145463271605	0.7762490100614099
ACTCGGT	1246	281	1237	13.508390537281091	49.01159234297321	51.22428738506473	0.26371065810511757	0.956803790642158
TATCGGT	1321	818	1151	39.32335750710296	51.96172831867384	47.66301922409823	0.8250286731147999	1.090189609566366
GATCGGT	1384	457	1464	21.969161834652876	54.439842538262376	60.6243789262205	0.362381639594019	0.8979859835680186
CATCGGT	913	377	961	18.12335669948388	35.91298861086239	39.795101194055945	0.45541677632901467	0.9024474755256204
AATCGGT	1066	337	1042	16.200454131899388	41.93126600129169	43.14931888054765	0.3754509816655018	0.971771214219442
TTGCGGT	1747	1961	1736	94.27029837582997	68.71850066065345	71.88792473764946	1.3113509496881932	0.9559115931004737
GTGCGGT	2347	2724	2140	130.94966485250424	92.31958846625854	88.61760307521303	1.4776935993333338	1.0417748309881898
CTGCGGT	1271	1237	1541	59.46576190255057	49.99497100154009	63.81295623313237	0.9318759921621577	0.7834611331731747
ATGCGGT	1685	1883	1612	90.52063836904019	66.2797215874076	66.7530729706745	1.3560520039100985	0.9929089199612601
TGGCGGT	1744	1121	2065	53.88934445655553	68.60049522162542	85.51184595809109	0.6301974171270541	0.8022338244837584
GGGCGGT	1992	1083	2261	52.06258701735025	78.35561151460885	93.62822455750312	0.5560565445238713	0.8368802450855578
CGGCGGT	1387	802	1717	38.554196480069166	54.5578479772904	71.10113293464522	0.5422444747189532	0.767327407109517
AGGCGGT	1505	1015	1600	48.79365265245661	59.199395245726066	66.25615183193497	0.7364395803762698	0.8934928094811627
TCGCGGT	1430	846	1642	40.669389304412114	56.24925927002543	67.99537581752328	0.5981199282368124	0.8272512445696237
GCGCGGT	2424	2120	2147	101.91383608197833	95.34839473464451	88.90747373947775	1.1462909898959972	1.072445214381418
CCGCGGT	1468	856	1665	41.150114946308236	57.74399483104709	68.94780800010733	0.5968299230955127	0.8375029824147158
ACGCGGT	1632	893	1534	42.9287998213239	64.19495883124581	63.52308556886766	0.6757984036336403	1.0105768360645793
TAGCGGT	1317	909	1432	43.69796084835769	51.804387733303145	59.29925588958181	0.736905719858028	0.87360940632654
GAGCGGT	1501	768	1685	36.91972929762235	59.04205466035537	69.77600989800652	0.5291178064149686	0.8461655337795717
CAGCGGT	1102	504	1219	24.22857235156466	43.34733126962799	50.47890567695546	0.47997419965119104	0.858721691532565
AAGCGGT	1366	680	1325	32.68934364893645	53.73180990409423	54.86837573582115	0.5957774986146531	0.9792855936323097
TTCCGGT	1247	247	1347	11.873923354834268	49.05092748931589	55.77939782351026	0.21287292115279113	0.8793735573215814
GTCCGGT	1693	430	1762	20.67120260153334	66.594402758149	72.9645872049184	0.28330459190400153	0.9126948470375229
CTCCGGT	1011	226	1200	10.864399506852408	39.76783295244456	49.692113873951236	0.21863427936293853	0.8002845894887757
ATCCGGT	1224	256	1255	12.30657643254078	48.146219123434356	51.969669093174	0.2368030554606167	0.926429203101433
TGCCGGT	1788	893	1910	42.9287998213239	70.33124166070313	79.09328124937238	0.5427616498293216	0.8892189140434886
GGCCGGT	1789	504	2196	24.22857235156466	70.37057680704581	90.93656838933076	0.2664337656533706	0.7738424492308215
CGCCGGT	1311	409	1600	19.66167875355148	51.568376855247095	66.25615183193497	0.29675250086097965	0.7783183210829265
AGCCGGT	1374	329	1486	15.815873618382486	54.04649107483563	61.535401013909606	0.2570207288452939	0.8782991608784484
TCCCGGT	1288	286	1586	13.748753358229152	50.66366848936557	65.67641050340555	0.20934081587050546	0.771413481660032
GCCCGGT	1859	718	1953	34.516101088141724	73.12403705103306	80.87391532985563	0.42678904498889353	0.9041733265019554
CCCCGGT	1295	266	1565	12.787302074436903	50.93901451376429	64.8067985106114	0.19731420727939714	0.7860134381645714
ACCCGGT	1378	294	1543	14.133333871746053	54.203831660206326	63.89577642292229	0.22119355398701737	0.8483163472564201
TACCGGT	1618	465	1370	22.353742348169778	63.64426678244836	56.73183000609432	0.3940247008737153	1.121844064885823
GACCGGT	1653	430	1741	20.67120260153334	65.02099690444199	72.09497521212425	0.2867218213296098	0.9018797317445691
CACCGGT	1068	263	1157	12.643084381868068	42.00993629397704	47.911479793467976	0.263884238941661	0.8768240195266204
AACCGGT	1137	256	1244	12.30657643254078	44.72406139162162	51.514158049329446	0.23889697315359643	0.868189699398645
TTACGGT	1243	375	1287	18.027211571104658	48.893586903945184	53.2947921298127	0.3382546558619632	0.9174177241343341
GTACGGT	1544	587	1507	28.218595179302493	60.733465953090395	62.405013006703754	0.45218474958528027	0.9732145388154346
CTACGGT	1005	326	1195	15.67165592581365	39.53182207438851	49.48506339947644	0.31669467207309787	0.7988637249034375
ATACGGT	1135	424	1134	20.382767216395667	44.64539109893627	46.959047610883914	0.4340541014650276	0.9507303356933628
TGACGGT	1438	791	1629	38.02539827398342	56.563940440766835	67.4570445838888	0.5636979578418303	0.8385179159520482
GGACGGT	1528	462	1790	22.20952465560094	60.10410361160759	74.12406986197726	0.29962635210069	0.8108581156367216
CGACGGT	1218	472	1340	22.690250297497066	47.91020824537831	55.48952715924554	0.4089105000368789	0.8634099207204294
AGACGGT	1184	381	1250	18.315646956242333	46.572813269727355	51.7626186186992	0.35383926557428497	0.8997383539035826
TCACGGT	987	316	1188	15.190930283917526	38.82378944022035	49.19519273521172	0.3087889169513211	0.7891785209417834
GCACGGT	1781	1092	1642	52.495240095056765	70.0558956363044	67.99537581752328	0.7720413258092187	1.0303038227821677
CCACGGT	1108	360	1245	17.306123108260472	43.58334214768404	51.5555681442244	0.33567903004865285	0.845366343859534
ACACGGT	1370	448	1144	21.53650875694637	53.88915048946493	47.37314855983351	0.4546142574784786	1.137546313211619
TAACGGT	1154	424	1185	20.382767216395667	45.3927588794471	49.07096245052684	0.41537329203488715	0.9250431744682389
GAACGGT	1338	380	1427	18.26757439205272	52.630425806499325	59.092205415107	0.3091367848555977	0.8906492055387779
CAACGGT	917	268	1014	12.88344720281613	36.07032919623309	41.98983622348879	0.30682299245571315	0.8590252413524687
AAACGGT	1022	299	1076	14.373696692694114	40.20051956221398	44.557262106976275	0.32258931570312177	0.902221493450331
TTTAGGT	949	213	1031	10.239456172387447	37.329053879198696	42.6938078367031	0.23983469011599312	0.8743435118735785
GTTAGGT	1516	1303	1373	62.63855113906499	59.63208185549549	56.856060290779205	1.1017040368029787	1.0488254295235877
CTTAGGT	929	237	1010	11.393197712938145	36.542350952345195	41.82419584390895	0.27240685643923473	0.8737131752329202
ATTAGGT	1076	421	1039	20.23854952382683	42.324617464718436	43.025088595862776	0.47038949097650284	0.9837194726610814
TGTAGGT	1434	4642	1329	223.15284296818086	56.40659985539614	55.03401611540099	4.054816615604629	1.0249406428401842
GGTAGGT	1492	796	1472	38.26576109493149	58.688038343271295	60.955659685380176	0.627763874469384	0.9627988384702404
CGTAGGT	1221	739	1358	35.52562493612358	48.02821368440633	56.23490886735481	0.6317361520033817	0.8540640440565809
AGTAGGT	1048	1035	1104	49.75510393624886	41.223233367123534	45.716744764035134	1.0883343552358666	0.9017097253948274
TCTAGGT	933	206	930	9.902948223060159	36.69969153771589	38.51138825231221	0.25714337167436674	0.9529568577812164
GCTAGGT	1407	719	1416	34.564173652331334	55.34455090414391	58.63669437126245	0.5894632025721945	0.9438552342962224
CCTAGGT	1053	220	1312	10.575964121714733	41.41990909883691	54.33004450218668	0.19466142939178102	0.7623757624047195
ACTAGGT	1029	227	1009	10.91247207104202	40.475865586612706	41.782785749013996	0.2611714818775466	0.9687210859933596
TATAGGT	1025	823	999	39.563720328051026	40.31852500124201	41.3686848000644	0.9563688214711974	0.9746146196356535
GATAGGT	1187	548	1250	26.34376517590761	46.69081870875538	51.7626186186992	0.5089341667577643	0.9020180963543518
CATAGGT	867	360	997	17.306123108260472	34.103571879099334	41.28586461027449	0.4191779261891401	0.8260350655369888
AATAGGT	935	374	892	17.979139006915048	36.778361830401245	36.93780464630375	0.48674086560025603	0.9956834788253053
TTGAGGT	1284	709	1381	34.083448010435205	50.506327903994865	57.18734104993888	0.5959963758530373	0.8831732159026275
GTGAGGT	1817	1261	1868	60.619503443101266	71.47196090464071	77.35405726378409	0.7836628819143057	0.9239587868146991
CTGAGGT	1080	458	1404	22.017234398842486	42.48195805008914	58.13977323252294	0.37869487916279343	0.7306866829388502
ATGAGGT	1228	627	1337	30.14149774688699	48.303559708805054	55.36529687456066	0.5444113812877693	0.8724519226952733
TGGAGGT	1350	585	1624	28.12245005092327	53.102447562611424	67.249994109414	0.41817773255368273	0.7896275422153214
GGGAGGT	1379	519	1680	24.949660814408848	54.243166806549006	69.56895942353172	0.35863208277296177	0.7797035812526648
CGGAGGT	1244	440	1548	21.151928243429467	48.93292205028786	64.1028268973971	0.3299687278579027	0.7633504545534292
AGGAGGT	989	371	1229	17.83492131434621	38.902459732905704	50.89300662590505	0.3504395298443236	0.7643969635919282
TCGAGGT	1121	467	1306	22.449887476549	44.09469905013882	54.08158393281692	0.41511150088424686	0.8153366792088718
GCGAGGT	1750	1135	1759	54.562360355210096	68.83650609968149	72.8403569202335	0.7490677237477104	0.9450325205718503
CCGAGGT	1167	408	1566	19.613606189361867	45.90411578190187	64.84820860550636	0.302454094124297	0.7078702213834799
ACGAGGT	1302	432	1280	20.767347729912565	51.21436053816302	53.00492146554798	0.39180036788491196	0.9662189683924203
TAGAGGT	1107	428	1069	20.575057473154118	43.54400700134137	44.267391442711556	0.4647903750954297	0.9836587515596813
GAGAGGT	1049	392	1360	18.844445162328068	41.262568513466206	56.31772905714473	0.33460946451173307	0.7326745805321396
CAGAGGT	854	311	1051	14.950567462969463	33.592214976644556	43.522009734602285	0.3435173962355644	0.7718442962880223
AAGAGGT	925	300	972	14.421769256883728	36.3850103669745	40.2506122379005	0.3582993762093388	0.9039616627921476
TTCAGGT	975	201	1089	9.662585402112096	38.35176768410825	45.09559334061074	0.2142689492769236	0.8504548857897086
GTCAGGT	1280	401	1378	19.277098240034583	50.34898731862416	57.063110765253995	0.33782066875632905	0.8823386360016304
CTCAGGT	858	208	1065	9.999093351439384	33.74955556201526	44.10175106313172	0.22672780808919962	0.7652656583568013
ATCAGGT	962	236	1026	11.345125148748533	37.840410781653475	42.4867573622283	0.2670273245854862	0.8906401224983684
TGCAGGT	1357	834	1639	40.09251853413676	53.37779358701015	67.87114553283838	0.5907152180706693	0.7864578263407113
GGCAGGT	1398	477	1700	22.930613118445127	54.99053458705983	70.39716132143091	0.32573207055529935	0.7811470456312154
CGCAGGT	1213	429	1474	20.623130037343728	47.71353251366494	61.0384798751701	0.33787096401352273	0.7816959500178243
AGCAGGT	1069	361	1264	17.354195672450086	42.049271440319714	52.34235994722864	0.33155164746004034	0.8033506987975633
TCCAGGT	976	244	1172	11.729705662265431	38.391102830450926	48.53263121689237	0.24168699219799905	0.791036914089431
GCCAGGT	1434	730	1582	35.092971858417066	56.40659985539614	65.51077012382571	0.5356824807903464	0.8610278851672595
CCCAGGT	1000	228	1302	10.960544635231631	39.33514634267513	53.91594355323709	0.2032894893958239	0.729564276359835
ACCAGGT	1142	270	1243	12.979592331195354	44.920737123334995	51.47274795443448	0.25216435583904234	0.8727091307248729
TACAGGT	1342	466	1074	22.401814912359388	52.78776639187002	44.474441917186354	0.5037008660855755	1.1869236378539274
GACAGGT	1556	456	1280	21.921089270463263	61.2054877092025	53.00492146554798	0.41356705498962926	1.1547132986318016
CACAGGT	850	247	1019	11.873923354834268	33.434874391273866	42.19688669796359	0.2813933511215011	0.7923540575539053
AACAGGT	1030	262	983	12.595011817678456	40.515200732955385	40.70612328174505	0.3094131988571552	0.9953097339319639
TTAAGGT	946	318	1097	15.28707541229675	37.21104844017067	45.426874099770416	0.33652052260346943	0.8191417344377374
GTAAGGT	1231	461	1328	22.161452091411327	48.421565147833086	54.99260602050603	0.40298966888653376	0.880510465893857
CTAAGGT	915	239	1085	11.489342841317368	35.991658903547744	44.92995296103091	0.25571677876632587	0.8010615754430989
ATAAGGT	1010	300	1072	14.421769256883728	39.72849780610188	44.39162172739643	0.3248759269360796	0.8949548644577521
TGAAGGT	1209	453	1312	21.77687157789443	47.55619192829423	54.33004450218668	0.4008255796112582	0.8753203197980113
GGAAGGT	1141	303	1389	14.565986949452563	44.88140197699232	57.51862180909855	0.2532394986409158	0.7802934174249075
CGAAGGT	1077	356	1263	17.11383285150202	42.363952611061116	52.30094985233367	0.327218394691132	0.8100035033908821
AGAAGGT	926	250	1050	12.018141047403105	36.42434551331717	43.48059963970733	0.2764023759329185	0.8377148846874171
TCAAGGT	857	212	971	10.191383608197834	33.71022041567259	40.20920214300554	0.25345898612839407	0.8383707862638239
GCAAGGT	1483	886	1380	42.59229187199661	58.33402202618722	57.145930955043916	0.7453250154504176	1.020790475389717
CCAAGGT	986	222	1119	10.672109250093957	38.78445429387768	46.33789618745952	0.2303106124395471	0.8369921270697215
ACAAGGT	1170	346	1019	16.6331072096059	46.022121220929904	42.19688669796359	0.39417854043740647	1.090652055691846
TAAAGGT	896	259	1064	12.450794125109617	35.244291123036916	44.06034096823676	0.28258506065773376	0.7999096318488466
GAAAGGT	999	217	1143	10.431746429145896	39.29581119633245	47.33173846493855	0.22039643519270508	0.8302211680950872
CAAAGGT	848	167	988	8.028118219665275	33.35620409858851	40.91317375621985	0.1962233061531873	0.8152925093844013
AAAAGGT	794	156	953	7.499320013579538	31.232106196084054	39.46382043489627	0.19003025887853958	0.7914111166101586
TTTTCGT	1140	196	1029	9.422222581164034	44.84206683064964	42.61098764691318	0.22112190074633478	1.0523592459819007
GTTTCGT	2073	1655	1548	79.56009373380856	81.54175836836554	64.1028268973971	1.2411323741018838	1.2720462156666066
CTTTCGT	1125	232	1195	11.152834891990082	44.25203963550952	49.48506339947644	0.22537780343852365	0.8942504383247434
ATTTCGT	1367	430	1146	20.67120260153334	53.7711450504369	47.45596874962342	0.435586990344547	1.133074436518875
TGTTCGT	1706	5046	1444	242.57415890078428	67.10575966060377	59.79617702832132	4.056683402784992	1.122241638103727
GGTTCGT	1689	631	1704	30.333788003645438	66.4370621727783	70.56280170101074	0.4298835543998948	0.9415309564136347
CGTTCGT	1414	577	1594	27.737869537406368	55.61989692854263	66.00769126256522	0.42022178032361024	0.8426275160465461
AGTTCGT	1209	723	1225	34.75646390908978	47.55619192829423	50.72736624632522	0.6851620038840003	0.937485926183666
TCTTCGT	1025	230	1132	11.056689763610859	40.31852500124201	46.876227421094	0.23586987204169546	0.860106011498249
GCTTCGT	1620	696	1498	33.45850467597025	63.722937075133714	62.03232215264912	0.5393721130354522	1.0272537745455397
CCTTCGT	1154	267	1291	12.835374638626517	45.3927588794471	53.46043250939253	0.24009111105435693	0.8490907527070977
ACTTCGT	1263	323	1166	15.527438233244814	49.68028983079869	48.284170647522615	0.3215844452749548	1.028914635263549
TATTCGT	1341	991	1132	47.63991111190591	52.74843124552735	46.876227421094	1.0162914921448705	1.1252704013845383
GATTCGT	1523	523	1389	25.1419510711673	59.90742787989422	57.51862180909855	0.43710976168052473	1.0415310032761913
CATTCGT	1005	313	1056	15.046712591348689	39.53182207438851	43.72906020907708	0.34408954867558206	0.9040171886928104
AATTCGT	975	321	1012	15.43129310486559	38.35176768410825	41.90701603369887	0.36822695971616676	0.9151634097084907
TTGTCGT	1793	4848	1460	233.055791191241	70.52791739241651	60.45873854664066	3.854790834106653	1.1665462940151823
GTGTCGT	2386	4909	2091	235.98821760680738	93.85365917362286	86.58850842536002	2.725398807513021	1.0839043295742352
CTGTCGT	1469	2892	1484	139.02585563635913	57.78332997738976	61.4525808241197	2.2623273713150946	0.9402913466363355
ATGTCGT	1658	3278	1410	157.58186541354954	65.21767263615536	58.3882338018927	2.698863369428403	1.1169660116357427
TGGTCGT	1639	883	1691	42.44807417942777	64.47030485564454	70.02447046737629	0.6061891492518163	0.9206825046350136
GGGTCGT	1610	742	1869	35.66984262869242	63.32958561170696	77.39546735867904	0.4608776695330911	0.8182596187217835
CGGTCGT	1485	713	1626	34.27573826719365	58.412692318872566	67.33281429920392	0.5090495418011793	0.8675219196884688
AGGTCGT	1331	603	1340	28.98775620633629	52.3550797821006	55.48952715924554	0.522400490513216	0.9435128115590243
TCGTCGT	1312	1060	1367	50.956918040989166	51.60771200158977	56.60759972140944	0.9001780377859204	0.9116746206441133
GCGTCGT	2050	2262	1877	108.7401401969033	80.63705000248402	77.72674811783872	1.3990053981423007	1.037442733101777
CCGTCGT	1416	998	1550	47.9764190612332	55.69856722122798	64.18564708718701	0.7474633541680138	0.8677729328734423
ACGTCGT	1468	866	1398	41.63084058820436	57.74399483104709	57.89131266315319	0.7191206879422111	0.9974552687557237
TAGTCGT	1232	999	1206	48.02449162542281	48.46090029417576	49.94057444332099	0.9616327437307955	0.9703713029808145
GAGTCGT	1382	921	1588	44.274831618633044	54.36117224557703	65.75923069319546	0.6732869462114077	0.8266698328513465
CAGTCGT	1040	677	1132	32.54512595636761	40.90855219638213	46.876227421094	0.6942778407488167	0.8726929287396866
AAGTCGT	1151	685	1184	32.92970646988451	45.27475344041907	49.029552355631886	0.6716297597626744	0.9234176382444268
TTCTCGT	1001	236	1013	11.345125148748533	39.3744814890178	41.94842612859383	0.27045413131758034	0.9386402571651784
GTCTCGT	1464	573	1532	27.54557928064792	57.586654245676385	63.440265379077736	0.4341971004700795	0.9077303491966185
CTCTCGT	977	266	1072	12.787302074436903	38.430437976793606	44.39162172739643	0.2880566552166572	0.8657137649259643
ATCTCGT	1041	348	1100	16.729252337985123	40.94788734272481	45.55110438445529	0.3672633751486852	0.8989438982010419
TGCTCGT	1372	870	1393	41.82313084496281	53.96782078215028	57.68426218867839	0.7250353780752938	0.9355726975518543
GGCTCGT	1574	439	1706	21.103855679239853	61.91352034337065	70.64562189080067	0.29872842951061845	0.8763957154920722
CGCTCGT	1286	422	1409	20.286622088016443	50.58499819668022	58.34682370699774	0.34769025628353784	0.8669708988908231
AGCTCGT	1089	387	1209	18.604082341380007	42.835974367173215	50.06480472800587	0.37160001806564574	0.8556105351832342
TCCTCGT	1124	261	1187	12.546939253488842	44.21270448916684	49.15378264031676	0.2552588748927256	0.8994771534205962
GCCTCGT	1788	1166	1685	56.052609845088085	70.33124166070313	69.77600989800652	0.8033220863018923	1.0079573447021146
CCCTCGT	1271	371	1466	17.83492131434621	49.99497100154009	60.70719911601042	0.2937859360018238	0.8235427054705744
ACCTCGT	1290	414	1295	19.902041574499542	50.742338782050915	53.62607288897237	0.37112621719857813	0.9462251484852909
TACTCGT	1414	457	1141	21.969161834652876	55.61989692854263	47.248918275148625	0.4649664508024924	1.1771676253971906
GACTCGT	1465	444	1387	21.344218500187914	57.625989392019065	57.435801619308634	0.37161870990606083	1.0033113104953426
CACTCGT	976	331	993	15.91201874676171	38.391102830450926	41.120224230694646	0.3869633263060858	0.9336306780592277
AACTCGT	931	275	1015	13.219955152143417	36.62102124503054	42.03124631838375	0.3145268415788383	0.8712808791732909
TTATCGT	1188	1344	1128	64.6095262708391	46.73015385509806	46.71058704151416	1.3831880599877113	1.0004188946194683
GTATCGT	1809	2262	1431	108.7401401969033	71.1572797338993	59.257845794686844	1.835033635438923	1.2008077374334687
CTATCGT	1019	1001	1087	48.12063675380204	40.08251412318596	45.01277315082083	1.069044037623897	0.8904697781868398
ATATCGT	1242	989	1103	47.54376598352668	48.854251757602505	45.67533466914017	1.0409067898006863	1.0695981126682388
TGATCGT	1337	766	1409	36.82358416924311	52.591090660156645	58.34682370699774	0.631115488893815	0.9013531040567888
GGATCGT	1416	539	1557	25.911112098201095	55.69856722122798	64.47551775145172	0.40187520785930697	0.8638715773627716
CGATCGT	1219	582	1385	27.97823235835443	47.94954339172098	57.352981429518714	0.4878252474587913	0.8360427339012244
AGATCGT	1154	393	1127	18.89251772651768	45.3927588794471	46.669176946619196	0.40481788972038624	0.972649655496773
TCATCGT	954	560	1041	26.92063594618296	37.52572961091207	43.1079087856527	0.6244941289089571	0.8705068435934312
GCATCGT	2040	3308	1365	159.0240423392379	80.24369853905726	56.52477953161953	2.813350952572598	1.4196198411383374
CCATCGT	1008	628	1212	30.1895703110766	39.649827513416525	50.189035012690745	0.6015172498025295	0.7900097601675488
ACATCGT	1263	700	1137	33.650794932728694	49.68028983079869	47.08327789556879	0.714707990538945	1.0551578405605087
TAATCGT	1057	540	1047	25.959184662390708	41.577249684207615	43.356369355022444	0.5987398172071244	0.9589652063288198
GAATCGT	1241	487	1344	23.411338760341252	48.81491661125983	55.65516753882538	0.42064986587291037	0.8770958523699753
CAATCGT	982	454	952	21.82494414208404	38.627113708506975	39.42241034000131	0.5536177000303455	0.9798262809240925
AAATCGT	972	338	1054	16.248526696088998	38.23376224508022	43.64624001928717	0.37227781107625335	0.8759921181798206
TTTGCGT	1897	2928	1665	140.75646794718517	74.61877261205473	68.94780800010733	2.041493007971567	1.082250107384684
GTTGCGT	3489	6950	2136	334.1043211178063	137.2403255895935	88.4519626956332	3.777240334027102	1.5515803313697294
CTTGCGT	1701	1963	1596	94.36644350420919	66.9090839288904	66.09051145235514	1.4278364840955762	1.0123856278086962
ATTGCGT	2247	3094	1674	148.73651360266084	88.38607383199103	69.32049885416197	2.145635361274247	1.2750351669848718
TGTGCGT	2774	7034	2204	338.1424165097338	109.1156959545808	91.26784914849043	3.7049456042246027	1.1955545898430497
GGTGCGT	2710	3920	2476	188.44445162328068	106.5982465886496	102.53139495991938	1.8379195142809248	1.0396644523398906
CGTGCGT	2130	3005	2008	144.45805538978533	83.78386170989802	83.1514705490784	1.737288041160042	1.0076052913633844
AGTGCGT	2103	3704	1814	178.0607777583244	82.7218127586458	75.11791213945628	2.3704170242079527	1.1012261976221183
TCTGCGT	1536	2018	1490	97.01043453463787	60.418784782349	61.70104139348945	1.57226575668258	0.979218233887447
GCTGCGT	2331	3154	2169	151.62086745403758	91.69022612477572	89.81849582716686	1.688080679349094	1.0208390296494225
CCTGCGT	1647	1825	1664	87.73242964604266	64.78498602638594	68.90639790521239	1.2732116655804204	0.9401882553127234
ACTGCGT	1745	1779	1470	85.5210916933205	68.6398303679681	60.87283949559026	1.40491379081332	1.1275937008481507
TATGCGT	2206	3620	1612	174.02268236639696	86.77333283194133	66.7530729706745	2.606961367049685	1.2999151794863737
GATGCGT	3070	6253	2074	300.5977438776465	120.75889927201264	85.88453681214571	3.5000217156103504	1.4060610181335347
CATGCGT	1565	2119	1462	101.86576351778872	61.55950402628658	60.54155873643059	1.6825758312775567	1.0168139920924013
AATGCGT	2052	3613	1522	173.68617441706968	80.71572029516936	63.02616443012814	2.755778905277047	1.2806700364045183
TTGGCGT	1925	2535	1860	121.86395022066749	75.72015670964963	77.02277650462442	1.5821806970740768	0.9830878623948777
GTGGCGT	3087	5446	2485	261.8031845766293	121.42759675983812	102.904085813974	2.544147615770154	1.1800075361375855
CTGGCGT	1662	1850	1905	88.93424375078298	65.37501322152606	78.88623077489758	1.1273734703405651	0.8287252740985195
ATGGCGT	1942	2567	1765	123.40227227473508	76.3888541974751	73.08881748960327	1.6883878616901797	1.045151048015536
TGGGCGT	2101	2283	2165	109.74966404488515	82.64314246596044	89.65285544758702	1.224162504328121	0.9218127192198066
GGGGCGT	2337	2126	2440	102.202271467116	91.92623700283177	101.04063154370084	1.0114967603197607	0.9097947587854592
CGGGCGT	1884	1742	2134	83.74240681830484	74.10741570959995	88.36914250584327	0.9476430849463942	0.8386119137084499
AGGGCGT	1670	1669	1771	80.23310963246313	65.68969439226747	73.33727805897303	1.0940290089297413	0.8957203775608379
TCGGCGT	1466	1903	1617	91.48208965283244	57.66532453836174	66.96012344514928	1.3662174581827116	0.8611890416480277
GCGGCGT	2428	3831	2327	184.1659934104052	95.50573532001522	96.36129082057043	1.9112030551077979	0.9911213777516918
CCGGCGT	1642	1704	1845	81.91564937909958	64.58831029467257	76.40162508120002	1.0721715577651552	0.8453787498109863
ACGGCGT	1708	1858	1607	89.31882426429988	67.18442995328911	66.5460224961997	1.3422113135221672	1.0095934728048679
TAGGCGT	1658	2081	1601	100.03900607858344	65.21767263615536	66.29756192682993	1.5089394416795092	0.9837114780801984
GAGGCGT	2033	2656	2041	127.68073048761059	79.96835251465853	84.51800368061205	1.5106926918211134	0.9461694435762308
CAGGCGT	1376	1325	1415	63.69614755123646	54.125161367520974	58.595284276367494	1.0870524537573791	0.9237118999583146
AAGGCGT	1505	1738	1403	83.5501165615464	59.199395245726066	58.098363137627985	1.4380803872843422	1.018951172608596
TTCGCGT	1667	1984	1583	95.37596735219104	65.57168895323944	65.55218021872066	1.4549625509626174	1.0002976061887443
GTCGCGT	2303	2635	2007	126.67120663962874	90.58884202718082	83.11006045418343	1.524138064000802	1.0899864773545709
CTCGCGT	1400	1555	1423	74.75283731484731	55.06920487974518	58.92656503552717	1.268576189190366	0.934539538263322
ATCGCGT	1629	1715	1449	82.4444475851853	64.07695339221777	60.00322750279611	1.3740002165940732	1.0678917794752263
TGCGCGT	2561	3969	2163	190.8000072685717	100.737309783591	89.5700352577971	2.130176757432531	1.124676455621042
GGCGCGT	2375	2999	2426	144.16962000464764	93.42097256385344	100.4608902151714	1.4350820473107397	0.9299237978457132
CGCGCGT	1934	2684	1924	129.02676228491976	76.0741730267337	79.6730225779018	1.6194535880543681	0.9548297600025246
AGCGCGT	1765	2509	1799	120.61406355173757	69.4265332948216	74.49676071603189	1.6190511156786598	0.9319402968333472
TCCGCGT	1505	2138	1708	102.77914223739137	59.199395245726066	70.7284420805906	1.4531515075686388	0.8369956060713467
GCCGCGT	2309	3488	2158	167.67710389336813	90.82485290523687	89.3629847833223	1.8763597064258029	1.0163587656059065
CCCGCGT	1653	1949	1703	93.69342760555462	65.02099690444199	70.5213916061158	1.328581661134283	0.9220038831281826
ACCGCGT	1754	1821	1604	87.54013938928422	68.99384668505218	66.42179221151481	1.3179430496322615	1.038723051394742
TACGCGT	2164	2242	1603	107.77868891311105	85.12125668554899	66.38038211661986	1.6236527340828033	1.2823254999647995
GACGCGT	2364	2339	2032	112.44172763950347	92.988285954084	84.14531282655743	1.33628034482766	1.1050916899644065
CACGCGT	1469	1726	1371	82.97324579127104	57.78332997738976	56.773240100989284	1.4614851229853485	1.0177916545647863
AACGCGT	1546	1815	1384	87.25170400414655	60.81213624577575	57.31157133462376	1.5224099073241601	1.0610795486781077
TTAGCGT	1376	1759	1371	84.55964040952826	54.125161367520974	56.773240100989284	1.4894277701803176	0.9533569208176623
GTAGCGT	1959	2521	1714	121.19093432201292	77.05755168530058	70.97690264996035	1.707470033169736	1.0856708141425726
CTAGCGT	1290	1234	1265	59.32154420998173	50.742338782050915	52.38377004212359	1.13244129168785	0.9686652705837564
ATAGCGT	1414	1462	1340	70.28208884521337	55.61989692854263	55.48952715924554	1.2665829471481291	1.0023494481926825
TGAGCGT	1692	1866	1834	89.70340477781679	66.55506761180632	75.94611403735547	1.1811454202079983	0.8763459257318947
GGAGCGT	1757	1596	1910	76.72381244662142	69.1118521240802	79.09328124937238	0.970042097567298	0.8738018075919516
CGAGCGT	1486	1449	1607	69.6571455107484	58.452027465215245	66.5460224961997	1.046751449565996	0.8783699652154765
AGAGCGT	1390	1300	1429	62.49433344649615	54.67585341631843	59.17502560489693	1.0560930528997445	0.9239683947309323
TCAGCGT	1170	1189	1237	57.158278821449166	46.022121220929904	51.22428738506473	1.1158433184590204	0.8984433668148676
GCAGCGT	1912	2333	1688	112.15329225436578	75.20879980719484	69.90024018269139	1.6044764933745828	1.0759447980526102
CCAGCGT	1232	1120	1326	53.84127189236592	48.46090029417576	54.90978583071611	0.9805405553457381	0.8825548954712387
ACAGCGT	1347	1254	1195	60.28299549377398	52.9844421235834	49.48506339947644	1.2182058858271927	1.0707158581541594
TAAGCGT	1319	1458	1297	70.08979858845491	51.88305802598849	53.708893078762294	1.3049942862473551	0.9660049770510765
GAAGCGT	1505	1451	1560	69.75329063912763	59.199395245726066	64.5997480361366	1.079776512442559	0.9164028815191412
CAAGCGT	1162	1062	1141	51.05306316936839	45.7074400501885	47.248918275148625	1.0805128462850042	0.9673753753264043
AAAGCGT	1285	1254	1186	60.28299549377398	50.54566305033754	49.1123725454218	1.2274502812508392	1.0291838986925372
TTTCCGT	1390	277	1349	13.31610028052264	54.67585341631843	55.86221801330018	0.23837399863629158	0.9787626657305428
GTTCCGT	2001	634	1761	30.478005696214275	78.70962783169293	72.92317711002343	0.41794676129141134	1.0793499536222777
CTTCCGT	1209	211	1326	10.143311044008222	47.55619192829423	54.90978583071611	0.18472683676602744	0.8660786271304607
ATTCCGT	1507	348	1340	16.729252337985123	59.27806553841142	55.48952715924554	0.30148486019668186	1.0682748362279861
TGTCCGT	1956	2777	1807	133.4975107545537	76.93954624627256	74.82804147519157	1.7840572614587722	1.028218094840569
GGTCCGT	1941	574	2102	27.59365184483753	76.34951905113242	87.04401946920457	0.31700801517558513	0.8771368730064703
CGTCCGT	1370	608	1539	29.22811902728435	53.88915048946493	63.73013604334246	0.45862320154795355	0.8455834842846602
AGTCCGT	1411	538	1440	25.863039534011484	55.501891489514605	59.63053664874148	0.4337213949014046	0.9307629045241199
TCTCCGT	1136	223	1133	10.720181814283569	44.68472624527895	46.91763751598896	0.22848937802186356	0.9524078493946108
GCTCCGT	1738	616	1689	29.612699540801252	68.36448434356937	69.94165027758636	0.4233914902389856	0.9774502613570385
CCTCCGT	1224	305	1390	14.66213207783179	48.146219123434356	57.56003190399351	0.2547276572446537	0.8364522661095671
ACTCCGT	1307	326	1253	15.67165592581365	51.41103626987639	51.886848903384085	0.3020352219691556	0.9908298028582603
TATCCGT	1553	661	1322	31.77596492933381	61.08748227017447	54.744145451136276	0.5804449894591288	1.1158724237407296
GATCCGT	1651	404	1690	19.421315932603417	64.94232661175663	69.98306037248132	0.27751452750471955	0.9279720873323396
CATCCGT	1049	343	1147	16.48888951703706	41.262568513466206	47.49737884451839	0.34715367285872917	0.8687335915638272
AATCCGT	1132	307	1165	14.758277206211014	44.52738565990825	48.24276055262766	0.3059169300668713	0.9229858563200102
TTGCCGT	1945	3751	2004	180.3201882752362	76.50685963650312	82.98583016949856	2.1729033487636653	0.9219267853347718
GTGCCGT	2696	5613	2634	269.83130279629455	106.04755453985214	109.07418995332296	2.4738327455080413	0.9722515893561435
CTGCCGT	1522	2231	1737	107.24989070702532	59.86809273355155	71.9293348325444	1.491045217597371	0.8323181755111164
ATGCCGT	2003	3652	1855	175.56100442046457	78.78829812437829	76.81572603014962	2.2854825892234376	1.0256792742342167
TGGCCGT	2166	1884	2372	90.5687109332298	85.19992697823433	98.2247450908436	0.922055952901348	0.8673977916607144
GGGCCGT	2300	1549	2570	74.46440192970965	90.47083658815279	106.42394388004556	0.6996959444919773	0.8500985143918918
CGGCCGT	1685	1210	1828	58.16780266943103	66.2797215874076	75.69765346798572	0.7684227978616476	0.8755848900314831
AGGCCGT	1761	1472	1857	70.76281448710948	69.2691927094509	76.89854621993953	0.9202100425243269	0.9007867653483629
TCGCCGT	1483	2071	1762	99.55828043668733	58.33402202618722	72.9645872049184	1.3644739763562495	0.7994840272632289
GCGCCGT	2544	4021	2240	193.29978060643154	100.06861229576553	92.75861256470897	2.0839011630492474	1.0788066954532882
CCGCCGT	1462	2219	1682	106.67301993674997	57.50798395299103	69.65177961332164	1.5315189436501868	0.8256498867976092
ACGCCGT	1667	1773	1635	85.23265630818283	65.57168895323944	67.70550515325856	1.2588733532856702	0.9684838596922216
TAGCCGT	1446	1544	1656	74.22403910876159	56.87862161150824	68.5751171460527	1.0823756808271678	0.8294352817563106
GAGCCGT	1736	1233	2032	59.273471645792114	68.28581405088403	84.14531282655743	0.7044179842550253	0.8115224931379906
CAGCCGT	1173	858	1490	41.246260074687456	46.14012665995793	61.70104139348945	0.6684856388670235	0.7478014247070153
AAGCCGT	1467	1083	1462	52.06258701735025	57.70465968470442	60.54155873643059	0.8599479118799405	0.9531412948239953
TTCCCGT	1555	296	1641	14.229479000125277	61.16615256285982	67.95396572262831	0.2093988018036589	0.9001115963198572
GTCCCGT	2075	640	2022	30.766441081351946	81.6204286610509	83.73121187760783	0.36744292112150584	0.9747909630205481
CTCCCGT	1234	264	1242	12.69115694605768	48.53957058686111	51.43133785953953	0.24675922257199678	0.9437742164013715
ATCCCGT	1460	394	1404	18.940590290707295	57.42931366030569	58.13977323252294	0.3257768174457219	0.9877801454543715
TGCCCGT	2014	744	2153	35.76598775707164	79.22098473414772	89.1559343088475	0.40116216642600266	0.8885665923225721
GGCCCGT	2148	609	2379	29.276191591473964	84.49189434406617	98.51461575510832	0.2971761232287595	0.8576584671872404
CGCCCGT	1558	513	1792	24.661225429271173	61.28415800188785	74.20689005176718	0.33233066918809495	0.8258553613975151
AGCCCGT	1504	416	1702	19.99818670287877	59.160060099383394	70.47998151122084	0.28374279155698895	0.8393881330681784
TCCCCGT	1495	298	1586	14.3256241285045	58.80604378229932	65.67641050340555	0.21812434660633087	0.8953906483553943
GCCCCGT	2130	799	2196	38.40997878750033	83.78386170989802	90.93656838933076	0.4223821007084189	0.9213440004816374
CCCCCGT	1510	281	1581	13.508390537281091	59.39607097743944	65.46936002893075	0.20633148897914638	0.9072346354262889
ACCCCGT	1567	398	1678	19.132880547465746	61.638174318971934	69.48613923374181	0.2753481594812077	0.887057116695311
TACCCGT	1782	514	1565	24.709297993460787	70.09523078264708	64.8067985106114	0.38127632534439904	1.0816030477291632
GACCCGT	1808	477	1894	22.930613118445127	71.11794458755662	78.43071973105303	0.29236775076241234	0.9067613408550544
CACCCGT	1175	297	1247	14.277551564314889	46.21879695264328	51.63838833401432	0.27649103748093223	0.8950472399271
AACCCGT	1408	310	1415	14.902494898779851	55.38388605048658	58.595284276367494	0.25432925333191514	0.9451935720503685
TTACCGT	1469	432	1610	20.767347729912565	57.78332997738976	66.67025278088457	0.31149346018179336	0.8667033282039268
GTACCGT	2019	841	1879	40.42902648346404	79.41766046586108	77.80956830762865	0.5195893945025303	1.0206670232621604
CTACCGT	1151	399	1253	19.180953111655356	45.27475344041907	51.886848903384085	0.36966887596838366	0.872567026082523
ATACCGT	1518	535	1331	25.718821841442647	59.710752148180845	55.11683630519091	0.4666236955080901	1.0833486852828902
TGACCGT	1595	620	2026	29.804989797559703	62.73955841656684	83.89685225718766	0.35525754537478765	0.7478177873019279
GGACCGT	1825	486	2049	23.36326619615164	71.78664207538212	84.84928443977174	0.27535018533639494	0.8460488800743885
CGACCGT	1349	406	1576	19.517461060982644	53.06311241626875	65.26230955445595	0.2990617585284344	0.8130743882422979
AGACCGT	1409	457	1500	21.969161834652876	55.42322119682926	62.115142342439036	0.35368448024376253	0.8922658647593947
TCACCGT	1196	406	1412	19.517461060982644	47.044835025839454	58.471053991682616	0.33379697694108545	0.8045833248111361
GCACCGT	2177	1338	1876	64.32109088570142	85.63261358800375	77.68533802294375	0.8279695052199515	1.1023008429558847
CCACCGT	1162	435	1408	20.911565422481406	45.7074400501885	58.305413612102775	0.3586556397936379	0.7839313233291386
ACACCGT	1519	603	1233	28.98775620633629	59.75008729452352	51.05864700548489	0.567734515237396	1.1702246494723012
TAACCGT	1286	375	1394	18.027211571104658	50.58499819668022	57.725672283573346	0.31229106319537064	0.8762998540438808
GAACCGT	1474	487	1642	23.411338760341252	57.980005709103146	67.99537581752328	0.34430780738927613	0.85270512901792
CAACCGT	1109	320	1112	15.383220540675973	43.62267729402672	46.04802552319481	0.33406905868151293	0.9473300276914932
AAACCGT	1262	397	1225	19.084807983276132	49.64095468445601	50.72736624632522	0.37622311969840677	0.9785833241056959
TTTACGT	1501	348	1387	16.729252337985123	59.04205466035537	57.435801619308634	0.2912687185750207	1.0279660594221907
GTTACGT	2384	1539	1812	73.98367628781352	93.7749888809375	75.03509194966637	0.9859876807699771	1.2497484369558962
CTTACGT	1256	340	1393	16.344671824468225	49.40494380639996	57.68426218867839	0.28334715924781595	0.8564717989250212
ATTACGT	1656	586	1299	28.17052261511288	65.13900234347001	53.79171326855221	0.5236963261324857	1.2109486459051244
TGTACGT	2070	3486	1766	167.5809587649889	81.42375292933751	73.13022758449823	2.2915416005147486	1.1134076238892672
GGTACGT	2105	956	2034	45.95737136526947	82.80048305133114	84.22813301634733	0.5456297049389648	0.9830502005222044
CGTACGT	1757	751	1793	36.10249570639893	69.1118521240802	74.24830014666213	0.48624003021060325	0.9308206650867974
AGTACGT	1563	919	1466	44.17868649025382	61.48083373360123	60.70719911601042	0.7277338953791807	1.012743704681753
TCTACGT	1150	308	1247	14.806349770400626	45.235418294076396	51.63838833401432	0.28673144627652236	0.8760036816307787
GCTACGT	2032	984	1616	47.303403162578626	79.92901736831587	66.91871335025432	0.7068785515195333	1.1944195183485562
CCTACGT	1339	369	1456	17.738776185966984	52.669760952842	60.29309816706083	0.2942090674593661	0.8735620254063574
ACTACGT	1478	433	1220	20.81542029410218	58.137346294473836	50.52031577185042	0.4120207875996767	1.1507716332776283
TATACGT	1593	971	1272	46.67845982811367	62.660888123881485	52.67364070638831	0.8861825232151165	1.1896061727186045
GATACGT	2030	1330	1612	63.936510372184514	79.85034707563051	66.7530729706745	0.9578062481149394	1.1962048115853756
CATACGT	1333	536	1220	25.76689440563226	52.43375007478594	50.52031577185042	0.5100303513935952	1.03787455152847
AATACGT	1330	573	1097	27.54557928064792	52.31574463575792	45.426874099770416	0.6063718850685157	1.1516474701925907
TTGACGT	1851	1393	1734	66.9650819161301	72.80935588029166	71.80510454785953	0.9325950061321413	1.0139857930540688
GTGACGT	2764	2008	2200	96.52970889274175	108.72234449115406	91.10220876891059	1.0595759443944825	1.1934106314253985
CTGACGT	1504	983	1663	47.25533059838901	59.160060099383394	68.86498781031742	0.6862025551874006	0.8590731223584124
ATGACGT	1753	1141	1630	54.85079574034777	68.95451153870951	67.49845467878376	0.8126229852427803	1.0215717065946908
TGGACGT	1867	670	1921	32.20861800704033	73.43871822177447	79.54879229321693	0.40489135131454074	0.9231908631758892
GGGACGT	2007	770	2072	37.01587442600157	78.94563870974899	85.80171662235578	0.43141181648989313	0.9200939307218892
CGGACGT	1624	557	1808	26.776418253614118	63.88027766050442	74.86945157008651	0.3576414370893084	0.8532221930423125
AGGACGT	1443	493	1542	23.699774145478923	56.76061617248021	63.85436632802734	0.3711535406009734	0.8889073596141304
TCGACGT	1482	753	1502	36.19864083477815	58.29468687984454	62.197962532228956	0.5819907817080213	0.9372443164780219
GCGACGT	2203	1565	1962	75.23356295674344	86.6553273929133	81.24660618391026	0.9259902227355115	1.0665716571195583
CCGACGT	1461	668	1616	32.1124728786611	57.46864880664837	66.91871335025432	0.479872837820171	0.8587829312535633
ACGACGT	1550	777	1415	37.35238237532885	60.96947683114645	58.595284276367494	0.6374639672222517	1.0405184919588573
TAGACGT	1464	675	1383	32.448980827988386	57.586654245676385	57.27016123972879	0.5665948920967635	1.0055263159574979
GAGACGT	1532	555	1753	26.680273125234894	60.261444196978296	72.59189635086375	0.36753789977161044	0.8301401013924782
CAGACGT	1142	399	1378	19.180953111655356	44.920737123334995	57.063110765253995	0.3361357776403373	0.7872115018077046
AAGACGT	1261	398	1217	19.132880547465746	49.60161953811334	50.39608548716554	0.37965013279331683	0.984235562318535
TTCACGT	1280	326	1331	15.67165592581365	50.34898731862416	55.11683630519091	0.28433518642175204	0.9134955976034911
GTCACGT	1857	807	1624	38.79455930101722	73.04536675834773	67.249994109414	0.5768708208048238	1.0861765525139646
CTCACGT	1070	352	1338	16.921542594743574	42.088606586662394	55.40670696945563	0.3054060333178077	0.7596301763587001
ATCACGT	1288	432	1184	20.767347729912565	50.66366848936557	49.029552355631886	0.42356796528098584	1.0333292076966307
TGCACGT	1966	1291	1906	62.061680368789645	77.3328977096993	78.92764086979254	0.7863111032442135	0.9797948710677403
GGCACGT	1923	803	2011	38.602269044258776	75.64148641696427	83.27570083376328	0.4635478135610944	0.9083260261953413
CGCACGT	1635	709	1751	34.083448010435205	64.31296427027384	72.50907616107385	0.4700576784997399	0.886964331574258
AGCACGT	1479	628	1506	30.1895703110766	58.176681440816516	62.363602911808805	0.4840895795223544	0.9328627392340817
TCCACGT	1266	366	1367	17.594558493398146	49.79829526982672	56.60759972140944	0.31081619040532726	0.8797104190056765
GCCACGT	2112	1396	1926	67.10929960869895	83.07582907572987	79.75584276769173	0.8414342734007725	1.0416268726256006
CCCACGT	1424	394	1623	18.940590290707295	56.013248391969384	67.20858401451905	0.28181802322476496	0.8334240218462103
ACCACGT	1489	465	1385	22.353742348169778	58.57003290424326	57.352981429518714	0.3897572853407869	1.0212203697940305
TACACGT	1870	661	1349	31.77596492933381	73.55672366080249	55.86221801330018	0.5688274841104287	1.3167526510187877
GACACGT	2041	703	1705	33.79501262529753	80.28303368539993	70.60421179590571	0.47865434321380357	1.137085616329414
CACACGT	1163	382	1252	18.363719520431943	45.746775196531175	51.84543880848912	0.3542012555485418	0.8823683673604213
AACACGT	1366	492	1241	23.651701581289313	53.73180990409423	51.38992776464457	0.4602400238741199	1.0455708392931589
TTAACGT	1230	606	1376	29.131973898905127	48.382230001490406	56.98029057546408	0.5112640459480117	0.8491046555372248
GTAACGT	1805	1045	1716	50.23582957814499	70.99993914852861	71.05972283975026	0.7069522307515032	0.9991586838671398
CTAACGT	1207	527	1309	25.334241327925746	47.47752163560888	54.2058142175018	0.467371290213844	0.8758750757825438
ATAACGT	1366	578	1170	27.78594210159598	53.73180990409423	48.449811027102456	0.5734994938587632	1.1090200098827436
TGAACGT	1480	527	1671	25.334241327925746	58.21601658715919	69.19626856947708	0.36612149544579403	0.841317281851794
GGAACGT	1592	447	1672	21.488436192756755	62.62155297753881	69.23767866437205	0.3103575481916634	0.9044432769200026
CGAACGT	1400	458	1560	22.017234398842486	55.06920487974518	64.5997480361366	0.34082539124651406	0.8524677967619918
AGAACGT	1270	374	1316	17.979139006915048	49.955635855197414	54.49568488176652	0.329918580634824	0.9166897519240438
TCAACGT	1064	413	1181	19.85396901030993	41.85259570860634	48.90532207094701	0.40596745240748555	0.8557881624394729
GCAACGT	2207	2253	1577	108.3074871191968	86.81266797828401	65.30371964935091	1.6585194182009098	1.3293678896765093
CCAACGT	1160	396	1298	19.03673541908652	45.62876975750315	53.75030317365725	0.35416982407675657	0.8489025561415917
ACAACGT	1515	658	1160	31.631747236764973	59.59274670915282	48.03571007815285	0.6585048328691496	1.2405926052138496
TAAACGT	1161	401	1195	19.277098240034583	45.66810490384583	49.48506339947644	0.3895538757708965	0.9228664523511353
GAAACGT	1310	384	1467	18.459864648811173	51.529041708904415	60.748609210905386	0.30387304151643557	0.8482340975084265
CAAACGT	1084	333	1138	16.008163875140934	42.639298635459845	47.12468799046375	0.33969803425288203	0.9048186938465974
AAAACGT	1125	298	1058	14.3256241285045	44.25203963550952	43.811880398867	0.32698035323028435	1.0100465725879664
TTTTAGT	1079	240	932	11.537415405506982	42.44262290374647	38.59420844210212	0.29894162547251274	1.0997148177664435
GTTTAGT	2855	4617	1395	221.95102886344054	112.3018428083375	57.76708237846831	3.842171349581072	1.9440456084068405
CTTTAGT	960	271	1059	13.027664895384966	37.76174048896812	43.85329049376196	0.2970738284106212	0.8610925215370019
ATTTAGT	1438	1077	970	51.77415163221258	56.563940440766835	40.16779204811058	1.2889469147370758	1.4081914279235945
TGTTAGT	2313	7907	1234	380.10976504726545	90.98219349060757	51.10005710037985	7.438538949195028	1.7804714642859227
GGTTAGT	1605	3177	1522	152.72653643039865	63.132909879993576	63.02616443012814	2.4232243515264815	1.0016936688251714
CGTTAGT	1313	3480	1387	167.29252337985125	51.64704714793245	57.435801619308634	2.912687185750207	0.8992134816930955
AGTTAGT	1130	4031	1109	193.7805062483277	44.448715367222896	45.92379523850993	4.21961001354328	0.9678798352003344
TCTTAGT	950	555	999	26.680273125234894	37.368389025541376	41.3686848000644	0.6449388771768099	0.9033013547842643
GCTTAGT	1573	1189	1464	57.158278821449166	61.87418519702797	60.6243789262205	0.9428266290531477	1.020615572364518
CCTTAGT	1083	301	1269	14.46984182107334	42.599963489117165	52.54941042170343	0.2753568823123685	0.8106649179744737
ACTTAGT	1241	396	1064	19.03673541908652	48.81491661125983	44.06034096823676	0.4320605560635621	1.1079105503620743
TATTAGT	1422	4726	1003	227.1909383601083	55.93457809928404	41.534325179644235	5.46995617185213	1.3467072802400386
GATTAGT	1428	1911	1184	91.86667016634934	56.17058897734008	49.029552355631886	1.8736999575276945	1.1456475998375686
CATTAGT	886	1327	971	63.79229267961568	34.85093965961016	40.20920214300554	1.5865097858131079	0.8667403928001726
AATTAGT	919	1774	888	85.28072887237244	36.14899948891844	36.77216426672391	2.3191653407668795	0.9830533559764012
TTGTAGT	1771	4632	1244	222.67211732628473	69.66254417287766	51.514158049329446	4.322542107997886	1.3522989952814428
GTGTAGT	2390	5447	1640	261.85125714081886	94.01099975899356	67.91255562773335	3.8557120214437495	1.3842948316408583
CTGTAGT	1379	2827	1244	135.90113896403432	54.243166806549006	51.514158049329446	2.6381318090047543	1.0529758975116372
ATGTAGT	1615	3585	1246	172.34014261976054	63.52626134342034	51.59697823911936	3.3401208462455494	1.2312011964928702
TGGTAGT	1432	2893	1459	139.07392820054872	56.327929562710786	60.41732845174571	2.301888080199122	0.9323141391082683
GGGTAGT	1482	992	1638	47.68798367609552	58.29468687984454	67.82973543794343	0.7030542485268081	0.8594267175518857
CGGTAGT	1349	1451	1461	69.75329063912763	53.06311241626875	60.500148641535624	1.15294412006187	0.8770740834153742
AGGTAGT	1143	976	1233	46.918822649061724	44.960072269677674	51.05864700548489	0.9189202104008268	0.8805574551328771
TCGTAGT	1190	1026	1302	49.32245085854235	46.8088241477834	53.91594355323709	0.9148027022812076	0.8681814888682036
GCGTAGT	1939	2118	1768	101.81769095359911	76.27084875844707	73.21304777428816	1.3907041715774149	1.0417657928076693
CCGTAGT	1275	1006	1453	48.360999574750096	50.15231158691079	60.16886788237595	0.8037545208477407	0.8335259304687848
ACGTAGT	1421	927	1328	44.56326700377072	55.89524295294136	54.99260602050603	0.810350158476826	1.0164137871934773
TAGTAGT	1125	2076	1035	99.79864325763539	44.25203963550952	42.85944821628294	2.3285097548157516	1.0324920519788099
GAGTAGT	1254	1068	1288	51.34149855450607	49.32627351371461	53.336202224707655	0.9626013179229032	0.924817880843877
CAGTAGT	917	1057	1057	50.81270034842033	36.07032919623309	43.77047030397205	1.1608899789182576	0.8240790867846766
AAGTAGT	956	1013	1058	48.69750752407738	37.60439990359742	43.811880398867	1.1115137510814699	0.858315131905863
TTCTAGT	910	234	966	11.248980020369306	35.79498317183437	40.00215166853074	0.2812093737752301	0.894826445048302
GTCTAGT	1475	557	1326	26.776418253614118	58.01934085544581	54.90978583071611	0.48764382975676435	1.0566302522890234
CTCTAGT	922	233	924	11.200907456179694	36.267004927946466	38.26292768294245	0.29273524360168185	0.9478366430416729
ATCTAGT	997	267	930	12.835374638626517	39.2171409036471	38.51138825231221	0.33328776814104816	1.0183258169430576
TGCTAGT	1462	5553	1328	266.9469489449178	57.50798395299103	54.99260602050603	4.85423347359419	1.0457402933686586
GGCTAGT	1364	847	1533	40.717461868601724	53.653139611408875	63.48167547397271	0.6414049655210464	0.8451752290849113
CGCTAGT	1161	1215	1289	58.40816549037909	45.66810490384583	53.37761231960261	1.0942446271417248	0.8555666489989191
AGCTAGT	1093	1096	1073	52.68753035181522	42.99331495254392	44.43303182229139	1.185773920684446	0.9675980501284365
TCCTAGT	999	280	1127	13.46031797309148	39.29581119633245	46.669176946619196	0.2884198705386976	0.842007804021903
GCCTAGT	1633	734	1618	35.28526211517552	64.23429397758848	67.00153354004425	0.5266336492744136	0.958698862305862
CCCTAGT	1102	264	1347	12.69115694605768	43.34733126962799	55.77939782351026	0.22752409386371197	0.7771208180981416
ACCTAGT	1252	327	1205	15.719728490003263	49.247603221029266	49.89916434842603	0.3150298946940002	0.98694244410894
TACTAGT	1475	946	1008	45.47664572337335	58.01934085544581	41.74137565411904	1.0894860318022537	1.3899719390230605
GACTAGT	1405	417	1240	20.04625926706838	55.265880611458556	51.348517669749604	0.39039606549105926	1.0762896986998467
CACTAGT	886	351	933	16.87347003055396	34.85093965961016	38.635618536997086	0.4367335290464185	0.9020417164083253
AACTAGT	854	254	928	12.210431304161554	33.592214976644556	38.42856806252229	0.31774359336771274	0.8741469346968872
TTATAGT	949	777	967	37.35238237532885	37.329053879198696	40.04356176342571	0.9327937059146701	0.9322111279644874
GTATAGT	1496	1631	1201	78.40635219325786	58.84537892864199	49.733523968846185	1.5765291886891577	1.1832135395332857
CTATAGT	942	626	982	30.093425182697377	37.053707854799974	40.66471318685009	0.7400378073348567	0.911200521310505
ATATAGT	1076	670	984	32.20861800704033	42.324617464718436	40.74753337664001	0.790443379954505	1.038703792779333
TGATAGT	1178	4054	1180	194.88617522468874	46.3368023916713	48.863911976052044	3.9883457411310306	0.9482827002140297
GGATAGT	1206	882	1336	42.40000161523815	47.4381864892662	55.3238867796657	0.7663959291960354	0.8574630101134202
CGATAGT	1155	2139	1233	102.82721480158098	45.43209402578977	51.05864700548489	2.013904026687878	0.8898021528245608
AGATAGT	973	814	985	39.13106725034451	38.2730973914229	40.78894347153497	0.959354764304022	0.938320391116093
TCATAGT	912	500	995	24.03628209480621	35.87365346451972	41.20304442048456	0.5833617984513858	0.8706554083339707
GCATAGT	1715	1250	1311	60.09070523701553	67.45977597768784	54.288634407291724	1.1068745031638612	1.242613241504322
CCATAGT	1012	473	1161	22.738322861686676	39.80716809878723	48.07712017304782	0.47295517659632724	0.8279857020450916
ACATAGT	1299	549	1021	26.39183774009722	51.09635509913499	42.279706887753505	0.6242199788698565	1.2085314412133559
TAATAGT	909	2424	876	116.5278955956205	35.755648025491695	36.2752431279844	3.212325695088877	0.9856763164712776
GAATAGT	1055	585	1120	28.12245005092327	41.49857939152226	46.379306282354484	0.60635771220284	0.8947649871880652
CAATAGT	781	1168	903	56.148754973467305	30.720749293629275	37.393315690148306	1.501571977161157	0.8215572416254867
AAATAGT	995	486	854	23.36326619615164	39.138470610961754	35.3642210402953	0.6606469903445822	1.106725087097661
TTTGAGT	1264	510	1305	24.517007736702336	49.719624977141365	54.04017383792197	0.45368114118644554	0.9200493160192479
GTTGAGT	2021	1341	1750	64.46530857827027	79.49633075854643	72.46766606617888	0.8895734067025051	1.0969903554772806
CTTGAGT	1161	478	1319	22.978685682634737	45.66810490384583	54.6199151664514	0.42070159963830717	0.8361072104318473
ATTGAGT	1425	698	1285	33.554649804349474	56.05258353831206	53.21197194002278	0.6305845955524856	1.0533829417464746
TGTGAGT	2098	7414	1702	356.4099909017865	82.52513702693241	70.47998151122084	5.056896770681528	1.1709017973251583
GGTGAGT	1894	1669	1833	80.23310963246313	74.50076717302669	75.90470394246051	1.0570242088459203	0.9815039556639589
CGTGAGT	1408	1324	1644	63.64807498704684	55.38388605048658	68.07819600731318	0.9349259927541199	0.81353339686817
AGTGAGT	1377	2443	1356	117.44127431522315	54.164496513863654	56.15208867756489	2.091485411871168	0.9646034152867521
TCTGAGT	1026	418	1252	20.094331831257993	40.35786014758468	51.84543880848912	0.3875814785845301	0.7784264358656855
GCTGAGT	1719	1040	1761	49.995466757196915	67.61711656305854	72.92317711002343	0.685590901802946	0.9272376663051951
CCTGAGT	1294	453	1510	21.77687157789443	50.89967936742161	62.52924329138863	0.34826699367547737	0.8140139987018103
ACTGAGT	1336	564	1271	27.112926202941406	52.55175551381397	52.63223061149335	0.5151392195986604	0.9984709920756845
TATGAGT	1545	3159	1198	151.86123027498564	60.772801099433075	49.609293684161315	3.0611447774647544	1.2250285498185982
GATGAGT	1614	1090	1521	52.39909496667754	63.48692619707766	62.984754335233184	0.8319329894943464	1.0079729113361575
CATGAGT	1106	975	1183	46.870750084872114	43.50467185499869	48.98814226073692	0.9567774551524103	0.8880653531102948
AATGAGT	1081	925	1189	44.46712187539149	42.52129319643181	49.23660283010668	0.9031313965512097	0.8636114344272212
TTGGAGT	1290	546	1433	26.247620047528383	50.742338782050915	59.340665984476765	0.44232095498211355	0.8551022800338114
GTGGAGT	1932	966	1798	46.438097007165595	75.99550273404836	74.45535062113693	0.6237039597525232	1.0206855800162493
CTGGAGT	1165	460	1412	22.113379527221717	45.82544548921652	58.471053991682616	0.3781936191943333	0.7837287403051618
ATGGAGT	1298	584	1396	28.074377486733653	51.05701995279232	57.80849247336327	0.4856445184013341	0.8832096767843951
TGGGAGT	1434	603	1554	28.98775620633629	56.40659985539614	64.35128746676685	0.4504611694258104	0.8765419011162191
GGGGAGT	1549	548	1754	26.34376517590761	60.93014168480378	72.63330644575872	0.362695386800003	0.8388733029840152
CGGGAGT	1265	513	1481	24.661225429271173	49.75896012348404	61.32835053943481	0.4021178657562905	0.8113533086380413
AGGGAGT	1133	426	1327	20.478912344774894	44.56672080625092	54.951195925611074	0.37267455238822744	0.8110236739266258
TCGGAGT	1286	506	1487	24.324717479943885	50.58499819668022	61.57681110880457	0.3950304837475712	0.8214942814641357
GCGGAGT	2036	1360	2033	65.3786872978729	80.08635795368657	84.18672292145239	0.776591427116985	0.9512943986239787
CCGGAGT	1347	451	1589	21.680726449515202	52.9844421235834	65.80064078809042	0.3294911142178315	0.8052268410913912
ACGGAGT	1427	593	1441	28.507030564440168	56.13125383099741	59.67194674363644	0.4777291863279159	0.9406640288132275
TAGGAGT	1179	487	1166	23.411338760341252	46.37613753801398	48.284170647522615	0.48486571160651076	0.9604832580963771
GAGGAGT	1294	447	1533	21.488436192756755	50.89967936742161	63.48167547397271	0.3384982521699029	0.8018011337506415
CAGGAGT	995	343	1168	16.48888951703706	39.138470610961754	48.36699083731253	0.34091204004191983	0.8091979660799682
AAGGAGT	868	384	1059	18.459864648811173	34.142907025442014	43.85329049376196	0.42094594136412755	0.778571154889706
TTCGAGT	1351	477	1338	22.930613118445127	53.141782708954096	55.40670696945563	0.4138598803766883	0.9591218394958912
GTCGAGT	1724	668	1619	32.1124728786611	67.81379229477193	67.0429436349392	0.4789836355264955	1.0114978343437622
CTCGAGT	1113	378	1352	18.171429263673495	43.78001787939742	55.986448297985056	0.3245683520940099	0.7819752674143656
ATCGAGT	1169	460	1251	22.113379527221717	45.982786074587224	51.80402871359416	0.4268660194263778	0.8876295380193211
TGCGAGT	1779	1944	1857	93.45306478460655	69.97722534361905	76.89854621993953	1.2152773931163667	0.9099941258118894
GGCGAGT	1678	842	1899	40.47709904765366	66.00437556300886	78.63777020552783	0.5147284687989325	0.8393469879740957
CGCGAGT	1376	714	1589	34.32381083138327	54.125161367520974	65.80064078809042	0.5216333825976313	0.8225628309886817
AGCGAGT	1307	671	1425	32.25669057122994	51.41103626987639	59.00938522531709	0.5466366146344919	0.8712349073553686
TCCGAGT	1204	464	1407	22.305669783980164	47.359516196580856	58.264003517207826	0.38283791771007214	0.8128434940553576
GCCGAGT	1809	1019	1947	48.98594290921506	71.1572797338993	80.62545476048587	0.6075741594852104	0.8825659333678962
CCCGAGT	1340	480	1570	23.074830811013964	52.70909609918468	65.0138489850862	0.354921776994117	0.8107364341907497
ACCGAGT	1380	502	1397	24.132427223185438	54.28250195289168	57.84990256825822	0.41715588361987505	0.9383335069379365
TACGAGT	1633	638	1332	30.670295952972722	64.23429397758848	55.15824640008587	0.5560418968091954	1.1645456150231868
GACGAGT	1717	545	1575	26.19954748333877	67.5384462703732	65.220899459561	0.4017047863558415	1.035533806341465
CACGAGT	1049	400	1219	19.22902567584497	41.262568513466206	50.47890567695546	0.38093190448507225	0.8174220094534125
AACGAGT	1158	372	1195	17.88299387853582	45.5500994648178	49.48506339947644	0.36138165034108105	0.9204817845156025
TTAGAGT	953	399	1067	19.180953111655356	37.4863944645694	44.184571252921636	0.43410974844272243	0.8484046218303107
GTAGAGT	1183	566	1248	27.20907133132063	46.533478123384675	51.67979842890928	0.5264933718491457	0.9004191103298539
CTAGAGT	933	347	1035	16.681179773795513	36.69969153771589	42.85944821628294	0.38920659196583135	0.8562800751077596
ATAGAGT	1019	369	1025	17.738776185966984	40.08251412318596	42.44534726733334	0.4179203924105728	0.9443323403796049
TGAGAGT	1163	680	1338	32.68934364893645	45.746775196531175	55.40670696945563	0.5899889280003103	0.8256541075749234
GGAGAGT	1227	429	1451	20.623130037343728	48.26422456246239	60.086047692586035	0.343226603002021	0.8032517766752308
CGAGAGT	1077	442	1348	21.24807337180869	42.363952611061116	55.820807918405215	0.38064790109931	0.7589276148239498
AGAGAGT	977	378	1099	18.171429263673495	38.430437976793606	45.50969428956034	0.39928699911838156	0.8444450919023053
TCAGAGT	843	342	1089	16.44081695284745	33.159528366875136	45.09559334061074	0.364577018172676	0.735316378175102
GCAGAGT	1567	922	1370	44.322904182822654	61.638174318971934	56.73183000609432	0.7812704821625064	1.0864830962151328
CCAGAGT	925	337	1130	16.200454131899388	36.3850103669745	46.79340723130407	0.34621232114641853	0.7775670232159004
ACAGAGT	1171	384	1078	18.459864648811173	46.06145636727258	44.64008229676619	0.41352667152561323	1.0318407582911056
TAAGAGT	914	379	1059	18.21950182786311	35.95232375720507	43.85329049376196	0.41546487441928204	0.819831838213354
GAAGAGT	965	393	1256	18.89251772651768	37.9584162206815	52.011079188068955	0.3632402561424166	0.7298140475690984
CAAGAGT	832	264	963	12.69115694605768	32.72684175710571	39.877921383845866	0.3182502122891174	0.8206757178262309
AAAGAGT	885	251	893	12.066213611592719	34.81160451326749	36.9792147411987	0.3262971833241688	0.9413830108859432
TTTCAGT	1059	228	1067	10.960544635231631	41.65591997689296	44.184571252921636	0.24806271339584138	0.9427707182773337
GTTCAGT	1520	415	1355	19.950114138689155	59.7894224408662	56.110678582669934	0.35554932933658817	1.065562277112301
CTTCAGT	884	203	989	9.758730530491322	34.77226936692482	40.95458385111481	0.23828176513691232	0.8490446269295516
ATTCAGT	1100	304	1004	14.614059513642175	43.26866097694264	41.5757352745392	0.3515045354493529	1.04071908028143
TGTCAGT	1553	3430	1380	164.8888951703706	61.08748227017447	57.145930955043916	2.8854004548475536	1.0689734378153946
GGTCAGT	1415	484	1543	23.26712106777241	55.65923207488531	63.89577642292229	0.3641417691486952	0.8710940721101847
CGTCAGT	1173	734	1231	35.28526211517552	46.14012665995793	50.97582681569497	0.69219597443217	0.9051373865259567
AGTCAGT	1069	644	1102	30.958731338110404	42.049271440319714	45.63392457424521	0.6784148334150255	0.9214476254810527
TCTCAGT	855	192	1045	9.229932324405587	33.631550122987235	43.27354916523253	0.21329270426057945	0.7771849263985952
GCTCAGT	1428	555	1394	26.680273125234894	56.17058897734008	57.725672283573346	0.4621907735291485	0.9730608021575907
CCTCAGT	1001	234	1174	11.248980020369306	39.3744814890178	48.61545140668229	0.23138692935849428	0.8099170191723387
ACTCAGT	1245	265	1038	12.739229510247291	48.97225719663054	42.98367850096782	0.29637364587026804	1.1393221544667909
TATCAGT	1233	959	997	46.10158905783831	48.50023544051843	41.28586461027449	1.116643420042737	1.174741909812119
GATCAGT	1363	365	1281	17.546485929208533	53.6138044650662	53.04633156044294	0.3307766138213615	1.010697684230561
CATCAGT	897	430	932	20.67120260153334	35.28362626937959	38.59420844210212	0.535603745638252	0.9142207521190914
AATCAGT	1009	331	900	15.91201874676171	39.689162659759205	37.26908540546343	0.426949536691048	1.0649352466787663
TTGCAGT	1518	3060	1496	147.102046420214	59.710752148180845	61.9495019628592	2.374547684150982	0.9638616979355127
GTGCAGT	2246	4446	1931	213.7306203870168	88.34673868564835	79.96289324216653	2.6728725252566408	1.104846699557149
CTGCAGT	1250	1869	1377	89.84762247038562	49.168932928343914	57.02170067035904	1.575674197965304	0.8622845750004586
ATGCAGT	1554	2885	1461	138.68934768703184	61.12681741651715	60.500148641535624	2.2923802800678805	1.0103581361211944
TGGCAGT	1741	1546	1801	74.32018423714081	68.4824897825974	74.57958090582181	0.99652188084821	0.918247179064686
GGGCAGT	1787	1228	1922	59.03310882484406	70.29190651436045	79.59020238811189	0.7417132643660876	0.8831728580308235
CGGCAGT	1257	1159	1524	55.7161018957608	49.444278952742636	63.10898461991806	0.8828553054896725	0.7834744807023458
AGGCAGT	1282	1088	1486	52.30294983829831	50.42765761130951	61.535401013909606	0.8499652066373246	0.8194901923189015
TCGCAGT	1348	1766	1511	84.89614835885554	53.02377726992607	62.57065338628359	1.3568045683452306	0.8474224640516487
GCGCAGT	2233	3294	1958	158.35102644058333	87.83538178319357	81.08096580433042	1.952998769436538	1.083304582177318
CCGCAGT	1263	1756	1609	84.41542271695941	49.68028983079869	66.62884268598961	1.2669501572283781	0.7456273863998124
ACGCAGT	1565	1630	1450	78.35827962906825	61.55950402628658	60.04463759769107	1.3050004590598345	1.0252290044407524
TAGCAGT	1254	1342	1224	64.51338114245988	49.32627351371461	50.685956151430254	1.2728058428989395	0.9731743713455177
GAGCAGT	1435	1094	1571	52.59138522343599	56.44593500173881	65.05525907998116	0.8084109719519885	0.8676613666597232
CAGCAGT	965	743	1123	35.71791519288203	37.9584162206815	46.50353656703936	0.7680687928194706	0.8162479463462045
AAGCAGT	1155	1017	1121	48.88979778083583	45.43209402578977	46.42071637724945	1.0531892137019339	0.9787029923574339
TTCCAGT	1203	239	1308	11.489342841317368	47.320181050238176	54.16440412260685	0.21211980501640945	0.8736398344404187
GTCCAGT	1592	337	1625	16.200454131899388	62.62155297753881	67.29140420430896	0.24075072178181717	0.9306025593909196
CTCCAGT	955	182	1035	8.749206682509461	37.56506475725475	42.85944821628294	0.2041371750368337	0.8764710307909009
ATCCAGT	1095	250	1234	12.018141047403105	43.07198524522927	51.10005710037985	0.23518840739835042	0.8428950511859428
TGCCAGT	1635	895	1589	43.02494494970312	64.31296427027384	65.80064078809042	0.653868175665098	0.9773911545541386
GGCCAGT	1565	486	1874	23.36326619615164	61.55950402628658	77.60251783315384	0.3010632496020669	0.793266839081692
CGCCAGT	1225	442	1442	21.24807337180869	48.185554269777036	59.713356838531396	0.3558345150359708	0.8069476716921768
AGCCAGT	1236	339	1382	16.29659926027861	48.61824087954646	57.228751144833836	0.2847624477954337	0.849542230207051
TCCCAGT	1190	248	1309	11.92199591902388	46.8088241477834	54.2058142175018	0.21993943068886776	0.8635388071095501
GCCCAGT	1747	629	1783	30.237642875266214	68.71850066065345	73.83419919771254	0.4095343784293798	0.9307136991712971
CCCCAGT	1160	247	1336	11.873923354834268	45.62876975750315	55.3238867796657	0.21462561735988747	0.8247571241555286
ACCCAGT	1259	306	1385	14.710204642021402	49.52294924542799	57.352981429518714	0.2564854393855501	0.8634764577371957
TACCAGT	1668	459	1302	22.065306963032103	65.61102409958212	53.91594355323709	0.4092538404942245	1.216913212968205
GACCAGT	1493	348	1577	16.729252337985123	58.72737348961397	65.30371964935091	0.25617610187923506	0.8992959942397047
CACCAGT	992	235	1066	11.29705258455892	39.02046517193373	44.14316115802668	0.2559185225570268	0.8839526700918773
AACCAGT	1015	227	1228	10.91247207104202	39.925173537815255	50.851596531010095	0.21459448307365186	0.7851311711219974
TTACAGT	1105	321	1117	15.43129310486559	43.46533670865602	46.25507599766961	0.3336129661886847	0.9396879319979036
GTACAGT	1454	552	1416	26.536055432666057	57.19330278224964	58.63669437126245	0.45255033076474455	0.9753841582563664
CTACAGT	920	307	1007	14.758277206211014	36.188334635261114	41.699965559224076	0.35391581283803886	0.8678264873831825
ATACAGT	1270	549	1026	26.39183774009722	49.955635855197414	42.4867573622283	0.621177971175559	1.1757930931111518
TGACAGT	1305	763	1423	36.679366476674275	51.332365977191046	58.92656503552717	0.6224589275577165	0.8711243553097395
GGACAGT	1423	411	1655	19.757823881930708	55.973913245626704	68.53370705115773	0.2882935234655009	0.8167355255399269
CGACAGT	1071	445	1193	21.392291064377527	42.127941733005066	49.40224320968652	0.43302266606758144	0.8527536199964469
AGACAGT	1121	367	1166	17.64263105758776	44.09469905013882	48.284170647522615	0.3653916142907381	0.9132330214809489
TCACAGT	996	304	1075	14.614059513642175	39.17780575730443	44.51585201208131	0.3282888870615352	0.8800866205295099
GCACAGT	1759	1151	1426	55.3315213822439	69.19052241676555	59.05079532021205	0.9370156842460831	1.1717119480198235
CCACAGT	985	307	1126	14.758277206211014	38.745119147535	46.62776685172424	0.3165126319075534	0.8309452020454686
ACACAGT	1382	527	1108	25.334241327925746	54.36117224557703	45.88238514361497	0.5521561542327814	1.1847939481660095
TAACAGT	964	427	1068	20.526984908964504	37.91908107433883	44.2259813478166	0.4641385964401648	0.8573937743997819
GAACAGT	1178	295	1288	14.181406435935665	46.3368023916713	53.336202224707655	0.26588706815286184	0.8687683123078844
CAACAGT	877	332	894	15.960091310951324	34.49692334252609	37.02062483609367	0.4311135044752366	0.9318298514749251
AAACAGT	1263	484	968	23.26712106777241	49.68028983079869	40.08497185832066	0.5804449894591289	1.2393744470220025
TTTAAGT	1136	217	1113	10.431746429145896	44.68472624527895	46.089435618089766	0.22633703991488044	0.9695220964636965
GTTAAGT	1757	550	1448	26.439910304286833	69.1118521240802	59.96181740790116	0.4409457792852498	1.1525976881910411
CTTAAGT	1107	250	1222	12.018141047403105	43.54400700134137	50.60313596164034	0.23749794986052733	0.8605001680992629
ATTAAGT	1212	295	1004	14.181406435935665	47.67419736732226	41.5757352745392	0.3410981511761813	1.1466832048191757
TGTAAGT	1624	3690	1444	177.38776185966984	63.88027766050442	59.79617702832132	2.9665401815847443	1.0683003635876043
GGTAAGT	1651	620	1601	29.804989797559703	64.94232661175663	66.29756192682993	0.44956388939994996	0.9795582933114642
CGTAAGT	1360	578	1493	27.78594210159598	53.49579902603817	61.825271678174325	0.44942693088730945	0.8652739822075599
AGTAAGT	1172	707	1131	33.987302882055985	46.10079151361525	46.83481732619904	0.7256845403140656	0.9843273475911867
TCTAAGT	1017	239	1083	11.489342841317368	40.00384383050061	44.847132771240986	0.2561890165849156	0.8920044907788124
GCTAAGT	1628	646	1447	31.054876466489628	64.03761824587511	59.920407313006194	0.5182687811894917	1.0687113308719989
CCTAAGT	1103	275	1258	13.219955152143417	43.386666415970666	52.093899377858875	0.2537716567587606	0.832855035505578
ACTAAGT	1347	304	1131	14.614059513642175	52.9844421235834	46.83481732619904	0.3120340880558358	1.131304553929461
TATAAGT	1182	571	1057	27.44943415226869	46.494142977042	43.77047030397205	0.6271222118848865	1.0622262601739234
GATAAGT	1465	389	1256	18.700227469759234	57.625989392019065	52.011079188068955	0.35954315429872796	1.1079560411282168
CATAAGT	1000	284	1067	13.652608229849928	39.33514634267513	44.184571252921636	0.30899039738780243	0.8902461928964436
[truncated: 14,385 more rows]
