# Supplementary material for: FoxP3 forms a head-to-head dimer in vivo and stabilizes its multimerization on adjacent microsatellites
Source: Cell Rep. Author manuscript; Available in PMC 2026 Jan 21. (PMC12820563; doi:10.1016/j.celrep.2025.116633)
Supplement: 4 [file NIHMS2132744-supplement-4.csv]

2N_motif	N_positions	foxp3_rpm	input_rpm	enrichment
NNGCATC	(0, 1)	6864.714093712464	983.4483436603898	6.980248772560878
TGTTGNN	(5, 6)	7638.249724087518	1116.1262877038396	6.843535367132489
NNTGCAT	(0, 1)	7569.409812167993	1117.9069217843228	6.7710555008338655
TGTTTNN	(5, 6)	5813.607477706589	863.9388097935371	6.729188933063346
NTGTTTN	(0, 6)	5843.22017724739	877.6869612986636	6.657521912597982
NNGCATT	(0, 1)	6419.850584701791	982.9514225216503	6.531198223644046
NNCGCAT	(0, 1)	7433.508673203958	1153.9751144378324	6.441654226508383
NTGTTGN	(0, 6)	6829.18846877634	1062.665855194447	6.426468334702194
NTGCATN	(0, 6)	6721.986650633505	1074.3849120497207	6.256590701566388
GNNGCAT	(1, 2)	8062.201667675709	1313.8180807323756	6.136467282579572
TNNGCAT	(1, 2)	6545.2238321083005	1067.2623757277877	6.132722356716624
NTNGCAT	(0, 2)	6603.920432983817	1083.7850035908764	6.093386060061009
ANNGCAT	(1, 2)	5741.642849114739	955.4551195113974	6.009327630219735
NGNGCAT	(0, 2)	7401.924998531384	1231.991733219936	6.008096319920669
TGTNGTN	(3, 6)	5902.73401171413	986.0157695438772	5.986449906825208
NTGTNTA	(0, 4)	5564.399304947638	935.8267345311865	5.945971727058203
NCGCATN	(0, 6)	6525.081427712853	1098.3199468990072	5.940965969101941
NCNGCAT	(0, 2)	6267.652846477478	1060.8438110190689	5.908176850705892
TGTTNTN	(4, 6)	5251.9757102793465	889.1161474896725	5.906962465036494
NGTTGTN	(0, 6)	5923.83786739337	1010.3649053421134	5.863067725405146
NNGCCTC	(0, 1)	6537.243786452825	1120.3501173831255	5.835000760050161
NTGCNTG	(0, 4)	7278.8111616417855	1250.2535850686131	5.821867858305184
NTGTTNT	(0, 5)	5123.9584718424085	883.6500149635378	5.798628852005213
TGTNTNC	(3, 5)	5639.007924569916	974.1724824039189	5.7885107888233565
TGTTNNT	(4, 5)	5161.647362167065	896.69419485545	5.756307325039769
