# Supplementary material for: FoxP3 forms a head-to-head dimer in vivo and stabilizes its multimerization on adjacent microsatellites
Source: Cell Rep. Author manuscript; Available in PMC 2026 Jan 21. (PMC12820563; doi:10.1016/j.celrep.2025.116633)
Supplement: 5 [file NIHMS2132744-supplement-5.csv]

Sequence	FoxP1_Counts	FoxP3_Counts	FoxP1_Counts_RPM	FoxP3_Counts_RPM
TGTTTACTCGAGTAAACA	21.0	601.0	0.1061863870538406	2.8949536771525795
GCGTGCATCGAGGCACGC	15.0	467.0	0.0758474193241718	2.2494897957242173
GCGTGCCTCGATGCACGC	16.0	406.0	0.0809039139457833	1.9556592228351863
GCGTGCATCGACGCACGC	21.0	358.0	0.1061863870538406	1.7244482802339822
GCGCGCATCGATGCACGC	12.0	355.0	0.0606779354593375	1.709997596321407
GCGTGCATCGAAGCACGC	14.0	340.0	0.0707909247025604	1.6377441767585306
GCGCGCATCGAGGCACGC	11.0	322.0	0.055621440837726	1.551040073283079
GCGTGTATCGATGCACGC	9.0	316.0	0.0455084515945031	1.5221387054579285
GCGCGCCTCGAGGCACGC	8.0	301.0	0.0404519569728916	1.4498852858950522
GCGTGCGTCGATGCACGC	15.0	289.0	0.0758474193241718	1.392082550244751
GCGCGCATCGATACGCGC	10.0	287.0	0.0505649462161145	1.382448760969701
GCGTGCTTCGATGCACGC	10.0	287.0	0.0505649462161145	1.382448760969701
GCGTGGTTCGAGGCACGC	1.0	279.0	0.0050564946216114	1.3439136038695
GCGTGCATCGATACACGC	8.0	266.0	0.0404519569728916	1.281293973581674
GCGTGCATCGATGCACAC	21.0	255.0	0.1061863870538406	1.2283081325688978
GCCCGCATCGATGCACGC	5.0	252.0	0.0252824731080572	1.2138574486563225
GGGTGCATCGATGCACGC	3.0	252.0	0.0151694838648343	1.2138574486563225
GCGTGTATCGAGGCACGC	7.0	251.0	0.0353954623512802	1.2090405540187974
GCGGGCATCGATGCACGC	10.0	245.0	0.0505649462161145	1.180139186193647
GCCTGCATCGAGGCAGGC	14.0	241.0	0.0707909247025604	1.1608716076435466
GTGTGCATCGATGCACGC	7.0	241.0	0.0353954623512802	1.1608716076435466
GCGAGCATCGATGCACGC	9.0	237.0	0.0455084515945031	1.1416040290934464
GCGCGCCTCGATGCACGC	9.0	237.0	0.0455084515945031	1.1416040290934464
GCGCGCATCGATGCGGGC	5.0	236.0	0.0252824731080572	1.1367871344559213
TGTTTACTCGACGCGGCA	161.0	234.0	0.814095634079445	1.127153345180871
GCACGCATCGATGCACGC	6.0	233.0	0.0303389677296687	1.122336450543346
GCCGGCATCGATGCACGC	6.0	233.0	0.0303389677296687	1.122336450543346
GCGCGCATCGATGCGTGC	10.0	232.0	0.0505649462161145	1.1175195559058209
GCGTGGTTCGATGCACGC	9.0	232.0	0.0455084515945031	1.1175195559058209
GCGCGCATCGATGCACAC	12.0	231.0	0.0606779354593375	1.1127026612682958
GCATGCATCGATGCATGC	14.0	229.0	0.0707909247025604	1.1030688719932455
GCATGCATCGATGCACGC	13.0	229.0	0.0657344300809489	1.1030688719932455
GCGTGCATCGATGCACCC	5.0	229.0	0.0252824731080572	1.1030688719932455
GCGTGCCTCGAAGCACGC	5.0	225.0	0.0252824731080572	1.0838012934431451
GCGTGCGTCGAGGCACGC	10.0	224.0	0.0505649462161145	1.0789843988056202
GCGTGCTTCGAGGCACGC	16.0	223.0	0.0809039139457833	1.0741675041680951
GCGCGCATCGAGGCGCAC	7.0	223.0	0.0353954623512802	1.0741675041680951
GCGCGCATCGATGCACCC	8.0	222.0	0.0404519569728916	1.06935060953057
GGGCGCATCGATGCACGC	9.0	221.0	0.0455084515945031	1.064533714893045
GCGTGCCTCGACGCACGC	7.0	221.0	0.0353954623512802	1.064533714893045
GCGCGCATCGATGCGCAC	12.0	219.0	0.0606779354593375	1.0548999256179947
GCATGCATCGAGGCATGC	9.0	218.0	0.0455084515945031	1.0500830309804696
GCGTGCATCGAAACACGC	13.0	214.0	0.0657344300809489	1.0308154524303692
GCATGCATCGACGCATGC	9.0	214.0	0.0455084515945031	1.0308154524303692
GCATGCATCGAGGCACGC	7.0	212.0	0.0353954623512802	1.021181663155319
GCCAGCATCGATGCACGC	5.0	209.0	0.0252824731080572	1.006730979242744
GCGTGCATCGAACCACGC	12.0	208.0	0.0606779354593375	1.0019140846052188
GCATGCTTCGATGCATGC	10.0	204.0	0.0505649462161145	0.9826465060551184
GCGTGCCTCGATACACGC	6.0	204.0	0.0303389677296687	0.9826465060551184
GCGTGCATCGAGGCGCGC	11.0	203.0	0.055621440837726	0.9778296114175932
GCCTGCATCGACGCAGGC	7.0	201.0	0.0353954623512802	0.9681958221425432
GCCTGCATCGAAGCAGGC	4.0	201.0	0.0202259784864458	0.9681958221425432
GCGCGTATCGATGCGCGC	9.0	198.0	0.0455084515945031	0.953745138229968
GCCTGCATCGAGGCACGC	6.0	198.0	0.0303389677296687	0.953745138229968
GCGCGCATCGATGCAAGC	5.0	198.0	0.0252824731080572	0.953745138229968
GCGGCATTCGACGCAAAC	15.0	197.0	0.0758474193241718	0.9489282435924428
GCGTGCATCGATGCAAAC	18.0	195.0	0.0910169031890062	0.9392944543173926
GCGTGGTTCGACGCACGC	6.0	195.0	0.0303389677296687	0.9392944543173926
GCATGCATCGAAGCATGC	16.0	194.0	0.0809039139457833	0.9344775596798676
GCGTGCATCGATGCGCGC	7.0	194.0	0.0353954623512802	0.9344775596798676
GCGCGCATCGATACACGC	10.0	193.0	0.0505649462161145	0.9296606650423423
GCGTGCCTCGAGGCATGC	3.0	193.0	0.0151694838648343	0.9296606650423423
GCGGCCTTCGACGCAAAC	17.0	192.0	0.0859604085673948	0.9248437704048172
GCATGCCTCGACGCATGC	12.0	192.0	0.0606779354593375	0.9248437704048172
GCGCGTATCGATGCACGC	7.0	192.0	0.0353954623512802	0.9248437704048172
GCGTGCATCGATACGCGC	4.0	192.0	0.0202259784864458	0.9248437704048172
GCATGCGTCGATGCATGC	11.0	191.0	0.055621440837726	0.920026875767292
GCGTGCATCGATGCAGGC	7.0	191.0	0.0353954623512802	0.920026875767292
GCACGCATCGATGCAGGC	3.0	191.0	0.0151694838648343	0.920026875767292
GCATGCCTCGAGGCACGC	2.0	191.0	0.0101129892432229	0.920026875767292
GCACGCATCGATGCATGC	12.0	190.0	0.0606779354593375	0.915209981129767
GCGTGTTTCGAGGCACGC	13.0	188.0	0.0657344300809489	0.9055761918547168
GCCGGCATCGATGCAGGC	4.0	187.0	0.0202259784864458	0.9007592972171918
GCATGCATCGATGCACAC	14.0	186.0	0.0707909247025604	0.8959424025796667
GCGTGCATCGATGCGCAC	13.0	186.0	0.0657344300809489	0.8959424025796667
GAGTGCATCGATGCACGC	6.0	186.0	0.0303389677296687	0.8959424025796667
GCGTGGGTCGAGGCACGC	3.0	186.0	0.0151694838648343	0.8959424025796667
GCGCGCATCGATGCAAAC	26.0	185.0	0.1314688601618979	0.8911255079421416
GCGCGCATCGAGGCGCGC	12.0	185.0	0.0606779354593375	0.8911255079421416
AGGTGCATCGATGCACGC	7.0	184.0	0.0353954623512802	0.8863086133046165
GCAAGCATCGATGCACGC	7.0	184.0	0.0353954623512802	0.8863086133046165
ACGTGCATCGATGCACGC	10.0	183.0	0.0505649462161145	0.8814917186670914
GCGCGCATCGAGGCAGGC	5.0	183.0	0.0252824731080572	0.8814917186670914
GCGCGCATCGAAGCACGC	3.0	183.0	0.0151694838648343	0.8814917186670914
GCCTGCATCGATGCACGC	10.0	182.0	0.0505649462161145	0.8766748240295664
GCGCGCATCGATGCATAC	9.0	182.0	0.0455084515945031	0.8766748240295664
GCGTGTATCGATACACGC	9.0	182.0	0.0455084515945031	0.8766748240295664
GCATGCCTCGAAGCATGC	3.0	182.0	0.0151694838648343	0.8766748240295664
GCGTGCCTCGACGCAAAC	23.0	181.0	0.1162993762970635	0.8718579293920413
GTGTGCATCGATGCACAC	16.0	181.0	0.0809039139457833	0.8718579293920413
GCGCGCATCGACGCACGC	10.0	181.0	0.0505649462161145	0.8718579293920413
GCCCGCATCGATGCAGGC	7.0	181.0	0.0353954623512802	0.8718579293920413
GCACGCATCGATGCGTGC	5.0	181.0	0.0252824731080572	0.8718579293920413
GCGTGCCTCGAACCACGC	7.0	180.0	0.0353954623512802	0.8670410347545162
GGGTGCATCGATGCACAC	22.0	179.0	0.1112428816754521	0.8622241401169911
GCGCGCATCGATGCAGGC	12.0	179.0	0.0606779354593375	0.8622241401169911
GCATGCATCGATGCAAGC	9.0	179.0	0.0455084515945031	0.8622241401169911
GCATGCATCGATGCATAC	9.0	179.0	0.0455084515945031	0.8622241401169911
GCGCGCCTCGACGCACGC	6.0	179.0	0.0303389677296687	0.8622241401169911
GCACGCATCGAGGCACGC	4.0	179.0	0.0202259784864458	0.8622241401169911
GCATGCATCGATGCGGGC	4.0	179.0	0.0202259784864458	0.8622241401169911
GCGCGCCTCGAAGCACGC	7.0	177.0	0.0353954623512802	0.8525903508419409
GCCAGCATCGATGCAGGC	3.0	177.0	0.0151694838648343	0.8525903508419409
GCGGCCATCGACGCAAAC	20.0	176.0	0.1011298924322291	0.8477734562044159
GCGTGGATCGAGGCACGC	4.0	176.0	0.0202259784864458	0.8477734562044159
GCCTGCCTCGATGCAGGC	3.0	176.0	0.0151694838648343	0.8477734562044159
GCATGCCTCGATGCATGC	12.0	175.0	0.0606779354593375	0.8429565615668908
AAGTGCATCGATGCACGC	10.0	175.0	0.0505649462161145	0.8429565615668908
GCGCGCATCGAACCACGC	3.0	175.0	0.0151694838648343	0.8429565615668908
GCGCGCCTCGATGCAGGC	1.0	175.0	0.0050564946216114	0.8429565615668908
GCGCGCATCGAGGCGCCC	5.0	174.0	0.0252824731080572	0.8381396669293657
GCACGCATCGATGCGCGC	4.0	174.0	0.0202259784864458	0.8381396669293657
GCATGCGTCGAGGCACGC	6.0	173.0	0.0303389677296687	0.8333227722918406
GCGCGCATCGATGCGAGC	6.0	173.0	0.0303389677296687	0.8333227722918406
GCGTGCATCGATGCTCGC	6.0	173.0	0.0303389677296687	0.8333227722918406
GTGCGCATCGATGCACGC	5.0	173.0	0.0252824731080572	0.8333227722918406
GCCTGCGTCGATGCAGGC	3.0	173.0	0.0151694838648343	0.8333227722918406
GCGCGCATCGAGGCAAAC	30.0	172.0	0.1516948386483437	0.8285058776543155
GCAGGCATCGATGCATGC	8.0	172.0	0.0404519569728916	0.8285058776543155
GCATGCTTCGAGGCATGC	8.0	172.0	0.0404519569728916	0.8285058776543155
GCGTGCATCGATGCATAC	8.0	172.0	0.0404519569728916	0.8285058776543155
GCCTCGTTCGAGGCACGC	7.0	172.0	0.0353954623512802	0.8285058776543155
GCCTGCATCGATGCACCC	7.0	172.0	0.0353954623512802	0.8285058776543155
GCACGCATCGATGCGGGC	3.0	172.0	0.0151694838648343	0.8285058776543155
GCGCGCATCGACGCATGC	8.0	171.0	0.0404519569728916	0.8236889830167904
GCGTGCATCGACGCAGGC	2.0	170.0	0.0101129892432229	0.8188720883792653
GCGCGCATCGACGCAAAC	28.0	169.0	0.1415818494051208	0.8140551937417403
GCGTGCATCGATGCAAGC	12.0	169.0	0.0606779354593375	0.8140551937417403
GCGTGCATCGATGCACCT	10.0	169.0	0.0505649462161145	0.8140551937417403
GGGTGCATCGATGCAGGC	5.0	169.0	0.0252824731080572	0.8140551937417403
GCATGTATCGATGCACGC	3.0	169.0	0.0151694838648343	0.8140551937417403
GCATGCATCGACGCACGC	12.0	168.0	0.0606779354593375	0.8092382991042152
GCGGGCATCGATGCAGGC	6.0	168.0	0.0303389677296687	0.8092382991042152
GCCGGCATCGATGCATGC	4.0	168.0	0.0202259784864458	0.8092382991042152
GCATGCATCGAGGCACAC	10.0	167.0	0.0505649462161145	0.8044214044666901
GCGCGCATCGATGCCCGC	8.0	167.0	0.0404519569728916	0.8044214044666901
GGGTGCATCGATGCATGC	5.0	167.0	0.0252824731080572	0.8044214044666901
GGGTGTATCGATGCACGC	5.0	167.0	0.0252824731080572	0.8044214044666901
GCGCGCATCGATACAGGC	1.0	167.0	0.0050564946216114	0.8044214044666901
GCGCGCCTCGATGCGCAC	14.0	166.0	0.0707909247025604	0.7996045098291649
GCGTGCATCGATGCATGC	12.0	166.0	0.0606779354593375	0.7996045098291649
AGGCGCATCGATGCACGC	4.0	166.0	0.0202259784864458	0.7996045098291649
GCGTGCATCGACACAAAC	21.0	165.0	0.1061863870538406	0.7947876151916398
GCGTGCCTCGATCCACGC	10.0	165.0	0.0505649462161145	0.7947876151916398
CGGTGCATCGATGCACGC	7.0	165.0	0.0353954623512802	0.7947876151916398
GCGCGCATCGATGCAACC	5.0	165.0	0.0252824731080572	0.7947876151916398
GCGTGCATCGAGGCAGGC	5.0	165.0	0.0252824731080572	0.7947876151916398
GCGTGCATCGAGGCACAC	4.0	165.0	0.0202259784864458	0.7947876151916398
GCGTGCATCGATACGCAC	11.0	164.0	0.055621440837726	0.7899707205541147
GCTTGCATCGATGCACGC	9.0	164.0	0.0455084515945031	0.7899707205541147
GCGCGCCTCGACGCATGC	7.0	164.0	0.0353954623512802	0.7899707205541147
GCGCGCATCGATACGGGC	0.0	164.0	0.0	0.7899707205541147
GCGTGGATCGATGCACGC	9.0	163.0	0.0455084515945031	0.7851538259165897
GCCTGCATCGATGCGGGC	7.0	163.0	0.0353954623512802	0.7851538259165897
GCGTGCATCGATGCGTGC	5.0	163.0	0.0252824731080572	0.7851538259165897
GCGCGCATCGAGGCATGC	4.0	163.0	0.0202259784864458	0.7851538259165897
GCATGCCTCGATGCACGC	3.0	163.0	0.0151694838648343	0.7851538259165897
GCGGCATTCGACGTCAAC	22.0	162.0	0.1112428816754521	0.7803369312790646
GCGTGCATCGACACACGC	16.0	162.0	0.0809039139457833	0.7803369312790646
GCGTGCATCGAATCACGC	8.0	162.0	0.0404519569728916	0.7803369312790646
GCATGCATCGATGCGCAC	5.0	162.0	0.0252824731080572	0.7803369312790646
GCGTGCATCGAGGCATGC	5.0	161.0	0.0252824731080572	0.7755200366415395
GCGCGCATCGAAACAAAC	20.0	160.0	0.1011298924322291	0.7707031420040144
GCGCGCATCGATGCGCCC	11.0	160.0	0.055621440837726	0.7707031420040144
GCGCGCCTCGATGCATGC	10.0	160.0	0.0505649462161145	0.7707031420040144
GCCTGCTTCGATGCAGGC	7.0	160.0	0.0353954623512802	0.7707031420040144
GCACGTATCGATGCACGC	5.0	160.0	0.0252824731080572	0.7707031420040144
GTATGCATCGATGCACGC	5.0	160.0	0.0252824731080572	0.7707031420040144
GGGTGCATCGAGGCACGC	2.0	160.0	0.0101129892432229	0.7707031420040144
GCTCGCATCGATGCACGC	1.0	160.0	0.0050564946216114	0.7707031420040144
GCGCGCCTCGACGCAAAC	28.0	159.0	0.1415818494051208	0.7658862473664892
ACGCGCATCGATGCGCGC	12.0	159.0	0.0606779354593375	0.7658862473664892
GCATGCGTCGAGGCATGC	12.0	159.0	0.0606779354593375	0.7658862473664892
GCGCGCCTCGAACCGCGC	9.0	159.0	0.0455084515945031	0.7658862473664892
GCGCGCATCGATGCATGC	8.0	159.0	0.0404519569728916	0.7658862473664892
GCACGCATCGAGGCGCGC	7.0	159.0	0.0353954623512802	0.7658862473664892
GCATGCATCGATGCAGGC	5.0	159.0	0.0252824731080572	0.7658862473664892
GCGTGCATCGATGCGGGC	3.0	159.0	0.0151694838648343	0.7658862473664892
GCCGCCATCGACGCAAAC	20.0	158.0	0.1011298924322291	0.7610693527289641
GCGCGCATCGACGTAAAC	18.0	158.0	0.0910169031890062	0.7610693527289641
GTGTGCATCGAGGCACGC	11.0	158.0	0.055621440837726	0.7610693527289641
GCCCGCCTCGATGCACGC	6.0	158.0	0.0303389677296687	0.7610693527289641
GACTGCATCGATGCACGC	3.0	158.0	0.0151694838648343	0.7610693527289641
GCGTGCATCGATGCAACC	16.0	157.0	0.0809039139457833	0.756252458091439
GCATGCATCGATGCAAAC	13.0	157.0	0.0657344300809489	0.756252458091439
GCGAGCCTCGAGGCACGC	11.0	157.0	0.055621440837726	0.756252458091439
GCGTGTATCGACGCACGC	4.0	157.0	0.0202259784864458	0.756252458091439
GCCTGCATCGATACACGC	2.0	157.0	0.0101129892432229	0.756252458091439
GCGCGCATCGAGGCACAC	12.0	156.0	0.0606779354593375	0.751435563453914
GCCTGCATCGATGCACAC	11.0	156.0	0.055621440837726	0.751435563453914
GCGCGCCTCGAAGGAGGC	2.0	156.0	0.0101129892432229	0.751435563453914
GCAGGCATCGATGCACGC	16.0	155.0	0.0809039139457833	0.7466186688163889
GCATGCGTCGATGCACGC	8.0	155.0	0.0404519569728916	0.7466186688163889
GCGCGCCTCGATGCACAC	6.0	155.0	0.0303389677296687	0.7466186688163889
GCGCGCCTCGAAGCATGC	5.0	155.0	0.0252824731080572	0.7466186688163889
GCGGCCTTCGACCACAAC	5.0	155.0	0.0252824731080572	0.7466186688163889
GCATGTATCGATACATGC	3.0	155.0	0.0151694838648343	0.7466186688163889
GCCCGTATCGATGCACGC	2.0	155.0	0.0101129892432229	0.7466186688163889
GCGCGCATCGATACACAC	21.0	154.0	0.1061863870538406	0.7418017741788638
GCGGGCATCGATGCATGC	9.0	154.0	0.0455084515945031	0.7418017741788638
GCGTGCATCGATGCGCCC	9.0	154.0	0.0455084515945031	0.7418017741788638
GCCTGCATCGATACAGGC	2.0	154.0	0.0101129892432229	0.7418017741788638
CGCGCCATCGACGCAAAC	11.0	153.0	0.055621440837726	0.7369848795413387
GCGCGCCTCGATACGCGC	4.0	153.0	0.0202259784864458	0.7369848795413387
GCGCGCCTCGAACGAGGC	3.0	153.0	0.0151694838648343	0.7369848795413387
GCGGGCCTCGATGCACGC	11.0	152.0	0.055621440837726	0.7321679849038136
GCGCGCGTCGATGCACGC	10.0	152.0	0.0505649462161145	0.7321679849038136
GCCCGCATCGAGGCACGC	4.0	152.0	0.0202259784864458	0.7321679849038136
GCATGCATCGATGCGTGC	14.0	151.0	0.0707909247025604	0.7273510902662885
GCCGCCATCGACCACAAC	14.0	151.0	0.0707909247025604	0.7273510902662885
GCCCGCATCGATGCGCAC	9.0	151.0	0.0455084515945031	0.7273510902662885
GCATGCATCGATACACCC	6.0	151.0	0.0303389677296687	0.7273510902662885
GCGCGCATCGATACACCC	6.0	151.0	0.0303389677296687	0.7273510902662885
GCGCGCCTCGATGCGGGC	6.0	151.0	0.0303389677296687	0.7273510902662885
GGCGGCATCGATGCACGC	5.0	151.0	0.0252824731080572	0.7273510902662885
GCATGGTTCGATGCACGC	3.0	151.0	0.0151694838648343	0.7273510902662885
GTGCGCCTCGATGCACGC	3.0	151.0	0.0151694838648343	0.7273510902662885
GCCTGCATCGAGGCAAAC	20.0	150.0	0.1011298924322291	0.7225341956287635
GCGCGCATCGAAGGATGC	15.0	150.0	0.0758474193241718	0.7225341956287635
GCCCGCATCGATGCGCGC	6.0	150.0	0.0303389677296687	0.7225341956287635
GCACGCATCGATGCATAC	4.0	150.0	0.0202259784864458	0.7225341956287635
GCATGCATCGATACACGC	14.0	149.0	0.0707909247025604	0.7177173009912384
GCGTGCATCGATACACAC	12.0	149.0	0.0606779354593375	0.7177173009912384
GCACGCCTCGATGCGTGC	9.0	149.0	0.0455084515945031	0.7177173009912384
GCCCGCATCGATGCACCC	7.0	149.0	0.0353954623512802	0.7177173009912384
AGGCGCATCGATGCGCGC	5.0	149.0	0.0252824731080572	0.7177173009912384
GCATGTATCGAGGCACGC	5.0	149.0	0.0252824731080572	0.7177173009912384
GCCTGTATCGATGCACGC	5.0	149.0	0.0252824731080572	0.7177173009912384
GGGTGTATCGATGCATGC	5.0	149.0	0.0252824731080572	0.7177173009912384
GCATGCTTCGAGGCACGC	4.0	149.0	0.0202259784864458	0.7177173009912384
GGTCGCATCGATGCACGC	2.0	149.0	0.0101129892432229	0.7177173009912384
GCGCGCCTCGAGGCAGGC	1.0	149.0	0.0050564946216114	0.7177173009912384
GCGTGCATCGAGGCAAAC	14.0	148.0	0.0707909247025604	0.7129004063537133
GCGGCCTTCGACGCCAAC	11.0	148.0	0.055621440837726	0.7129004063537133
GTGTGCATCGATGCACCC	9.0	148.0	0.0455084515945031	0.7129004063537133
GCGCGCATCGATGCGCAT	7.0	148.0	0.0353954623512802	0.7129004063537133
GCGCGCCTCGAGGCATGC	4.0	148.0	0.0202259784864458	0.7129004063537133
GCGCGTATCGATGCAGGC	4.0	148.0	0.0202259784864458	0.7129004063537133
GCCTGGTTCGAGGCACGC	2.0	148.0	0.0101129892432229	0.7129004063537133
GCATGCATCGAGGCAGGC	1.0	148.0	0.0050564946216114	0.7129004063537133
GCGCGCATCGACGACAAC	19.0	147.0	0.0960733978106177	0.7080835117161882
GCATCGTTCGATGCACGC	12.0	147.0	0.0606779354593375	0.7080835117161882
GCGTGCATCGAGGCGCAC	10.0	147.0	0.0505649462161145	0.7080835117161882
GCGCGCATCGATGCGAAC	9.0	147.0	0.0455084515945031	0.7080835117161882
GCCTGCATCGAAGCACGC	7.0	147.0	0.0353954623512802	0.7080835117161882
GTATGCATCGATGCATAC	7.0	147.0	0.0353954623512802	0.7080835117161882
GCATGCATCGAACCACGC	6.0	147.0	0.0303389677296687	0.7080835117161882
GCGTGCATCGATCCACGC	6.0	147.0	0.0303389677296687	0.7080835117161882
GCCTGCATCGAGGCACCC	5.0	147.0	0.0252824731080572	0.7080835117161882
GCCTGTATCGATGCAGGC	5.0	147.0	0.0252824731080572	0.7080835117161882
GCGTGCATCGATACAGGC	5.0	147.0	0.0252824731080572	0.7080835117161882
GCGTGTATCGAAGCACGC	13.0	146.0	0.0657344300809489	0.7032666170786631
GCACGTATCGATGCGTGC	11.0	146.0	0.055621440837726	0.7032666170786631
GGCGCCATCGACGCCAAC	9.0	146.0	0.0455084515945031	0.7032666170786631
GCATGCATCGAAGCACGC	8.0	146.0	0.0404519569728916	0.7032666170786631
GCCCGCATCGATGCGTGC	8.0	146.0	0.0404519569728916	0.7032666170786631
GTGTGTATCGATGCACGC	8.0	146.0	0.0404519569728916	0.7032666170786631
GCGCGCATCGATGCCGGC	7.0	146.0	0.0353954623512802	0.7032666170786631
GCGTGGTTCGAGGCATGC	7.0	146.0	0.0353954623512802	0.7032666170786631
GCATGGTTCGAGGCACGC	5.0	146.0	0.0252824731080572	0.7032666170786631
GCATCCGTCGAGGCACGC	4.0	146.0	0.0202259784864458	0.7032666170786631
GCGTGCATCGATACGTGC	3.0	146.0	0.0151694838648343	0.7032666170786631
GCATGCATCGAAGGATGC	13.0	145.0	0.0657344300809489	0.698449722441138
ACGCGCATCGATGCACGC	10.0	145.0	0.0505649462161145	0.698449722441138
GCATGCATCGAGGCGCAC	9.0	145.0	0.0455084515945031	0.698449722441138
GCCTGCATCGAGGCACAC	8.0	145.0	0.0404519569728916	0.698449722441138
GGGCGCATCGATGCAGGC	7.0	145.0	0.0353954623512802	0.698449722441138
GCCGGCATCGATGCACAC	6.0	145.0	0.0303389677296687	0.698449722441138
GCCTGCATCGATGCGCAC	6.0	145.0	0.0303389677296687	0.698449722441138
GCCTGCGTCGAGGCACGC	6.0	145.0	0.0303389677296687	0.698449722441138
GCGCGCATCGAGGCGGGC	4.0	145.0	0.0202259784864458	0.698449722441138
GCGTGTATCGATGCAGGC	4.0	145.0	0.0202259784864458	0.698449722441138
GCCTGCATCGATGCAGGC	3.0	145.0	0.0151694838648343	0.698449722441138
GCCTGTATCGAGGCACGC	3.0	145.0	0.0151694838648343	0.698449722441138
GCGGCATTCGACGTAAAC	20.0	144.0	0.1011298924322291	0.693632827803613
GCACGCATCGATGCAAAC	19.0	144.0	0.0960733978106177	0.693632827803613
GCCGGCATCGATGCAAAC	19.0	144.0	0.0960733978106177	0.693632827803613
GCGTGCCTCGATGCACAC	15.0	144.0	0.0758474193241718	0.693632827803613
GCGTGGGTCGATGCACGC	9.0	144.0	0.0455084515945031	0.693632827803613
GATTGCATCGATGCACGC	8.0	144.0	0.0404519569728916	0.693632827803613
GCGTGTATCGATGCACAC	8.0	144.0	0.0404519569728916	0.693632827803613
GCGCGCATCGATACATGC	7.0	144.0	0.0353954623512802	0.693632827803613
GCATGCATCGATGCACCC	6.0	144.0	0.0303389677296687	0.693632827803613
GCGCGCCTCGATCCACGC	6.0	144.0	0.0303389677296687	0.693632827803613
GCGTGCCTCGACGCAGGC	6.0	144.0	0.0303389677296687	0.693632827803613
GCGTGCATCGATGCCGGC	3.0	144.0	0.0151694838648343	0.693632827803613
GCGTCACTCGACGCAAAC	30.0	143.0	0.1516948386483437	0.6888159331660879
GCGTCATTCGACGCAAAC	30.0	143.0	0.1516948386483437	0.6888159331660879
GCGGCATTCGACGCCAAC	12.0	143.0	0.0606779354593375	0.6888159331660879
GCGCGCATCGATGCAATC	10.0	143.0	0.0505649462161145	0.6888159331660879
GCGGCATTCGAGGTAAAC	10.0	143.0	0.0505649462161145	0.6888159331660879
CGCGCCTTCGACGCCAAC	9.0	143.0	0.0455084515945031	0.6888159331660879
GCCGGTATCGATGCACGC	7.0	143.0	0.0353954623512802	0.6888159331660879
GCATGTATCGATACACGC	6.0	143.0	0.0303389677296687	0.6888159331660879
GCCCGCATCGATACGGGC	4.0	143.0	0.0202259784864458	0.6888159331660879
GCCGGCATCGATGCGCGC	4.0	143.0	0.0202259784864458	0.6888159331660879
GCATGGTTCGAGGCGCAC	3.0	143.0	0.0151694838648343	0.6888159331660879
GCGTGGCTCGAGGCACGC	3.0	143.0	0.0151694838648343	0.6888159331660879
GCGGCAATCGACGCAAAC	29.0	142.0	0.1466383440267323	0.6839990385285628
GCGCGCATCGATACAAAC	21.0	142.0	0.1061863870538406	0.6839990385285628
GGCGCCTTCGACGCCAAC	18.0	142.0	0.0910169031890062	0.6839990385285628
AGGTGCATCGATGCACAC	17.0	142.0	0.0859604085673948	0.6839990385285628
GCGCGCATCGATGCGCCT	9.0	142.0	0.0455084515945031	0.6839990385285628
GCGCGCATCGAACGATGC	8.0	142.0	0.0404519569728916	0.6839990385285628
GCGTGCATCGATACATAC	8.0	142.0	0.0404519569728916	0.6839990385285628
GGGCGCATCGATGCGCGC	7.0	142.0	0.0353954623512802	0.6839990385285628
GCGTGCCTCGATGCAGGC	4.0	142.0	0.0202259784864458	0.6839990385285628
GCATGCATCGATGCCGGC	3.0	142.0	0.0151694838648343	0.6839990385285628
GCGCGCCTCGAATGAGGC	3.0	142.0	0.0151694838648343	0.6839990385285628
GCATGTTTCGAGGCACGC	2.0	142.0	0.0101129892432229	0.6839990385285628
GCTCGCATCGATGCATGC	1.0	142.0	0.0050564946216114	0.6839990385285628
GTTTGCATCGATGCAAAC	32.0	141.0	0.1618078278915666	0.6791821438910377
GCGGGCATCGAAACAAAC	16.0	141.0	0.0809039139457833	0.6791821438910377
GCGCGCATCGATGGATGC	9.0	141.0	0.0455084515945031	0.6791821438910377
GCCCGCATCGATGCATGC	6.0	141.0	0.0303389677296687	0.6791821438910377
GCGTGCATCGAGGCATAC	4.0	141.0	0.0202259784864458	0.6791821438910377
GCGTGCCTCGACGCATGC	4.0	141.0	0.0202259784864458	0.6791821438910377
GTATGCATCGAGGCACGC	4.0	141.0	0.0202259784864458	0.6791821438910377
GCGTGCATCGAAGCAGGC	3.0	141.0	0.0151694838648343	0.6791821438910377
GCCCGCATCGATGCACAC	15.0	140.0	0.0758474193241718	0.6743652492535126
GCCTGCATCGATGCAAAC	13.0	140.0	0.0657344300809489	0.6743652492535126
GCCAGCATCGATGCACAC	12.0	140.0	0.0606779354593375	0.6743652492535126
GCGTGTATCGATGCAAGC	11.0	140.0	0.055621440837726	0.6743652492535126
GCATCGTTCGAGGCACGC	6.0	140.0	0.0303389677296687	0.6743652492535126
GCGCGCCTCGATGCGCGC	6.0	140.0	0.0303389677296687	0.6743652492535126
GCACGCCTCGAGGCACGC	5.0	140.0	0.0252824731080572	0.6743652492535126
GCGTGTGTCGAGGCACGC	5.0	140.0	0.0252824731080572	0.6743652492535126
GCACGCATCGATGCACCC	4.0	140.0	0.0202259784864458	0.6743652492535126
GCGCGTATCGATGCATAC	4.0	140.0	0.0202259784864458	0.6743652492535126
GCGTGCATCGATACGGGC	4.0	140.0	0.0202259784864458	0.6743652492535126
GCCAGCATCGATGCACCC	3.0	140.0	0.0151694838648343	0.6743652492535126
GCCTGCTTCGATGCACGC	3.0	140.0	0.0151694838648343	0.6743652492535126
GCGTGCATCGACGCATGC	3.0	140.0	0.0151694838648343	0.6743652492535126
GCGTGGTTCGATGCAGGC	3.0	140.0	0.0151694838648343	0.6743652492535126
GCAGGCATCGATGCAGGC	2.0	140.0	0.0101129892432229	0.6743652492535126
GCCCGCATCGATACACGC	1.0	140.0	0.0050564946216114	0.6743652492535126
GCCAGCATCGAGGCACGC	0.0	140.0	0.0	0.6743652492535126
GCGTGCATCGAGGCACCC	0.0	140.0	0.0	0.6743652492535126
GGCGCCATCGACGCAAAC	18.0	139.0	0.0910169031890062	0.6695483546159875
GCGTGCATCGAGCCACGC	17.0	139.0	0.0859604085673948	0.6695483546159875
GAGTGCATCGATGCACAC	12.0	139.0	0.0606779354593375	0.6695483546159875
GCACGCATCGATGCAACC	12.0	139.0	0.0606779354593375	0.6695483546159875
GCACGCATCGATGCACAC	12.0	139.0	0.0606779354593375	0.6695483546159875
GCGGCATTCGATCACAAC	12.0	139.0	0.0606779354593375	0.6695483546159875
GCGTGTTTCGATGCACGC	11.0	139.0	0.055621440837726	0.6695483546159875
GCATGCATCGATACACAC	10.0	139.0	0.0505649462161145	0.6695483546159875
GCCCGCATCGATGCATAC	10.0	139.0	0.0505649462161145	0.6695483546159875
ATGTGCATCGATGCACGC	8.0	139.0	0.0404519569728916	0.6695483546159875
GCCGGCATCGATGCATAC	7.0	139.0	0.0353954623512802	0.6695483546159875
GCGCGCATCGAACCGCGC	7.0	139.0	0.0353954623512802	0.6695483546159875
GTGCGCATCGATGCAGGC	7.0	139.0	0.0353954623512802	0.6695483546159875
GCATGCATCGACGCAGGC	5.0	139.0	0.0252824731080572	0.6695483546159875
GCATGCCTCGAGGCATGC	5.0	139.0	0.0252824731080572	0.6695483546159875
GCGTGCATCGATGCACAT	5.0	139.0	0.0252824731080572	0.6695483546159875
GCGTGCCTCGAAACACGC	5.0	139.0	0.0252824731080572	0.6695483546159875
GCCAGCATCGATACACGC	3.0	139.0	0.0151694838648343	0.6695483546159875
GCCTGGTTCGATGCAGGC	3.0	139.0	0.0151694838648343	0.6695483546159875
GCCTGCATCGATGCTGGC	2.0	139.0	0.0101129892432229	0.6695483546159875
GCCTGCCTCGAGGCACGC	2.0	139.0	0.0101129892432229	0.6695483546159875
GCGTGCCTCGAGGCGCAC	1.0	139.0	0.0050564946216114	0.6695483546159875
GCGGCCATCGACGTAAAC	24.0	138.0	0.121355870918675	0.6647314599784624
GGGGCATTCGACGCAAAC	21.0	138.0	0.1061863870538406	0.6647314599784624
GCGTGCATCGACGACAAC	14.0	138.0	0.0707909247025604	0.6647314599784624
GCAGCCATCGACGCAAAC	13.0	138.0	0.0657344300809489	0.6647314599784624
GCACGCATCGATGCGCAC	10.0	138.0	0.0505649462161145	0.6647314599784624
GCGCGCATCGAGGGATGC	10.0	138.0	0.0505649462161145	0.6647314599784624
GCATGCTTCGATGCACGC	7.0	138.0	0.0353954623512802	0.6647314599784624
GCGTGCATCGATGCACGT	7.0	138.0	0.0353954623512802	0.6647314599784624
GCGCGCATCGACGCAGGC	6.0	138.0	0.0303389677296687	0.6647314599784624
GCGTGCATCGATGCTTGC	5.0	138.0	0.0252824731080572	0.6647314599784624
GCATGCATCGAGGCGCGC	3.0	138.0	0.0151694838648343	0.6647314599784624
GCGCGTATCGAGGCACGC	3.0	138.0	0.0151694838648343	0.6647314599784624
GCGGCATTCGATGCAAAC	17.0	137.0	0.0859604085673948	0.6599145653409374
GCGCGTATCGATGCATGC	15.0	137.0	0.0758474193241718	0.6599145653409374
GCGTGCATCGATGCTAAC	14.0	137.0	0.0707909247025604	0.6599145653409374
GCGGGCCTCGATGCATGC	6.0	137.0	0.0303389677296687	0.6599145653409374
GCAAGCATCGATGCATGC	5.0	137.0	0.0252824731080572	0.6599145653409374
GCACGCATCGAAGCAGGC	5.0	137.0	0.0252824731080572	0.6599145653409374
GCCTGGTTCGATGCACGC	4.0	137.0	0.0202259784864458	0.6599145653409374
GCGGGCATCGATGCGCGC	2.0	137.0	0.0101129892432229	0.6599145653409374
GCGTGCATCGATACACCC	2.0	137.0	0.0101129892432229	0.6599145653409374
GCGTGCCTCGATGCGCGC	2.0	137.0	0.0101129892432229	0.6599145653409374
GCGCGCATCGACACAAAC	27.0	136.0	0.1365253547835093	0.6550976707034123
GCGCGCCTCGAGGCAAAC	19.0	136.0	0.0960733978106177	0.6550976707034123
AAGCGCATCGATGCGCGC	11.0	136.0	0.055621440837726	0.6550976707034123
GTATGCATCGATGCATGC	11.0	136.0	0.055621440837726	0.6550976707034123
GCGCGCATCGAAACACGC	10.0	136.0	0.0505649462161145	0.6550976707034123
GCGCGCCTCGATGCGTGC	6.0	136.0	0.0303389677296687	0.6550976707034123
ATGCGCATCGATGCGCGC	5.0	136.0	0.0252824731080572	0.6550976707034123
GCATGCATCGATGCCCGC	1.0	136.0	0.0050564946216114	0.6550976707034123
GCATGCATCGATGCAACC	11.0	135.0	0.055621440837726	0.6502807760658872
GAGCGCATCGATGCACGC	9.0	135.0	0.0455084515945031	0.6502807760658872
GCCGCCATCGACGCCAAC	9.0	135.0	0.0455084515945031	0.6502807760658872
GCGCGCATCGATGCGTAC	8.0	135.0	0.0404519569728916	0.6502807760658872
AGGTGCATCGATGCATGC	7.0	135.0	0.0353954623512802	0.6502807760658872
GCACGCCTCGAGGCATGC	7.0	135.0	0.0353954623512802	0.6502807760658872
AGGTGCATCGATACACGC	6.0	135.0	0.0303389677296687	0.6502807760658872
GCCTGTATCGATACAGGC	5.0	135.0	0.0252824731080572	0.6502807760658872
GCGCGCCTCGAGGCACAC	5.0	135.0	0.0252824731080572	0.6502807760658872
GGGGCCATCGACCACAAC	5.0	135.0	0.0252824731080572	0.6502807760658872
GTCTGCATCGATGCACGC	5.0	135.0	0.0252824731080572	0.6502807760658872
GGGTGCATCGATGCGCGC	4.0	135.0	0.0202259784864458	0.6502807760658872
GCGCGCCTCGAAGCAGGC	3.0	135.0	0.0151694838648343	0.6502807760658872
GCCTGCATCGATGCATGC	2.0	135.0	0.0101129892432229	0.6502807760658872
GCCAGCATCGATGCAAAC	25.0	134.0	0.1264123655402864	0.6454638814283621
GCCGCCTTCGACGCCAAC	12.0	134.0	0.0606779354593375	0.6454638814283621
GCGGCATTCGAGGCAAAC	12.0	134.0	0.0606779354593375	0.6454638814283621
GCGGCCATCGACCACAAC	12.0	134.0	0.0606779354593375	0.6454638814283621
GCGTGCATCGAGTCACGC	12.0	134.0	0.0606779354593375	0.6454638814283621
GCATGCATCGATACAAGC	11.0	134.0	0.055621440837726	0.6454638814283621
GCATGCGTCGAAGCATGC	10.0	134.0	0.0505649462161145	0.6454638814283621
GGTTGCATCGATGCACGC	10.0	134.0	0.0505649462161145	0.6454638814283621
GCCTCTTTCGAGGCACGC	9.0	134.0	0.0455084515945031	0.6454638814283621
GCGTGCATCGATGCGTAC	9.0	134.0	0.0455084515945031	0.6454638814283621
GCTCGCATCGATGCGGGC	8.0	134.0	0.0404519569728916	0.6454638814283621
GCCTGCATCGACGCACGC	6.0	134.0	0.0303389677296687	0.6454638814283621
GCGTGTATCGATACAGGC	6.0	134.0	0.0303389677296687	0.6454638814283621
CCGTGCATCGATGCACGC	5.0	134.0	0.0252824731080572	0.6454638814283621
GCGCGCATCGATGCGACC	5.0	134.0	0.0252824731080572	0.6454638814283621
GGCTGCATCGATGCACGC	4.0	134.0	0.0202259784864458	0.6454638814283621
GCCTGCATCGATGCGAGC	2.0	134.0	0.0101129892432229	0.6454638814283621
GCGGCATTCGAGGACAAC	17.0	133.0	0.0859604085673948	0.640646986790837
GCACGCATCGATGCAAGC	12.0	133.0	0.0606779354593375	0.640646986790837
GCCTGCATCGATACACAC	12.0	133.0	0.0606779354593375	0.640646986790837
GCGTGCATCGATGCCCGC	11.0	133.0	0.055621440837726	0.640646986790837
GCCCGCATCGATGCGAGC	10.0	133.0	0.0505649462161145	0.640646986790837
GCCCGCATCGAGGCGCGC	6.0	133.0	0.0303389677296687	0.640646986790837
GCGCGCATCGAAACATGC	6.0	133.0	0.0303389677296687	0.640646986790837
GCGCGCATCGAAGCATGC	6.0	133.0	0.0303389677296687	0.640646986790837
GCATGCATCGATGCTGGC	5.0	133.0	0.0252824731080572	0.640646986790837
GCATGGTTCGAGGCATGC	5.0	133.0	0.0252824731080572	0.640646986790837
GCGTGCCTCGAGGCACAC	4.0	133.0	0.0202259784864458	0.640646986790837
GCCTGCATCGATACGCGC	3.0	133.0	0.0151694838648343	0.640646986790837
GCCTGCATCGATGCCGGC	3.0	133.0	0.0151694838648343	0.640646986790837
GCGCGCATCGATGCTGGC	3.0	133.0	0.0151694838648343	0.640646986790837
GCTAGCATCGATGCACGC	3.0	133.0	0.0151694838648343	0.640646986790837
GCCTGCATCGATGCGTGC	2.0	133.0	0.0101129892432229	0.640646986790837
AGGTGCATCGATGCAGGC	1.0	133.0	0.0050564946216114	0.640646986790837
GCCCGCATCGATGCAAAC	20.0	132.0	0.1011298924322291	0.6358300921533119
CGGGCCATCGACGCAAAC	17.0	132.0	0.0859604085673948	0.6358300921533119
GCGTGTATCGATGCATAC	13.0	132.0	0.0657344300809489	0.6358300921533119
GGCGCATTCGACGCCAAC	11.0	132.0	0.055621440837726	0.6358300921533119
GCGCGCCTCGATACACGC	10.0	132.0	0.0505649462161145	0.6358300921533119
GCATGCATCGATGCGCCC	7.0	132.0	0.0353954623512802	0.6358300921533119
GCGCGCCTCGACGCAGGC	6.0	132.0	0.0303389677296687	0.6358300921533119
GCGTGCATCGATGCACCG	6.0	132.0	0.0303389677296687	0.6358300921533119
GCGTGGATCGACGCACGC	6.0	132.0	0.0303389677296687	0.6358300921533119
GCGTGCATCGATGCAACT	5.0	132.0	0.0252824731080572	0.6358300921533119
GCGGCATTCGACCACGCA	4.0	132.0	0.0202259784864458	0.6358300921533119
GCGTGCCTCGAACGAGGC	4.0	132.0	0.0202259784864458	0.6358300921533119
GCCAGCATCGATACAGGC	3.0	132.0	0.0151694838648343	0.6358300921533119
GGGTGTATCGATGCATAC	3.0	132.0	0.0151694838648343	0.6358300921533119
GCGCGCCTCGAACCACGC	2.0	132.0	0.0101129892432229	0.6358300921533119
GCGCGCCTCGACAACAAC	21.0	131.0	0.1061863870538406	0.6310131975157869
GCGTGCCTCGACGTAAAC	19.0	131.0	0.0960733978106177	0.6310131975157869
GCGCGCATCGATGCACAT	18.0	131.0	0.0910169031890062	0.6310131975157869
GCACGCATCGATACACGC	16.0	131.0	0.0809039139457833	0.6310131975157869
GTATGCATCGATGCACAC	14.0	131.0	0.0707909247025604	0.6310131975157869
GCGGCATTCGACACCAAC	11.0	131.0	0.055621440837726	0.6310131975157869
GCATGCATCGATACATGC	10.0	131.0	0.0505649462161145	0.6310131975157869
GCGCGCTTCGATGCACGC	10.0	131.0	0.0505649462161145	0.6310131975157869
GCACGCATCGATGCGAGC	8.0	131.0	0.0404519569728916	0.6310131975157869
GCTTGTATCGATGCACGC	8.0	131.0	0.0404519569728916	0.6310131975157869
CCGCGCATCGATGCACGC	6.0	131.0	0.0303389677296687	0.6310131975157869
GACCGCATCGATGCACGC	6.0	131.0	0.0303389677296687	0.6310131975157869
GCATGCATCGATACGTGC	6.0	131.0	0.0303389677296687	0.6310131975157869
GCATGTATCGAGGCATGC	6.0	131.0	0.0303389677296687	0.6310131975157869
GCGTGCATCGATGCGCAT	6.0	131.0	0.0303389677296687	0.6310131975157869
GCATGGTTCGATGCATGC	5.0	131.0	0.0252824731080572	0.6310131975157869
GCCAGCATCGATGCATGC	4.0	131.0	0.0202259784864458	0.6310131975157869
GCATGGTTCGAGGCACAC	3.0	131.0	0.0151694838648343	0.6310131975157869
GGGTGCATCGATGCGGGC	3.0	131.0	0.0151694838648343	0.6310131975157869
AGGCGCATCGATGCAGGC	2.0	131.0	0.0101129892432229	0.6310131975157869
GCGCGCATCGATGTAAAC	24.0	130.0	0.121355870918675	0.6261963028782618
GCGGCATTCGACCACAAC	21.0	130.0	0.1061863870538406	0.6261963028782618
GCGGCCATCGACAACAAC	19.0	130.0	0.0960733978106177	0.6261963028782618
GCATGTATCGATGCATGC	13.0	130.0	0.0657344300809489	0.6261963028782618
GCGCGCATCGAATGATGC	11.0	130.0	0.055621440837726	0.6261963028782618
GGTGCATTCGACGCCAAC	11.0	130.0	0.055621440837726	0.6261963028782618
GCGTGCATCGACGCACAC	10.0	130.0	0.0505649462161145	0.6261963028782618
GCGCGCCTCGATGCGCCC	8.0	130.0	0.0404519569728916	0.6261963028782618
GCACGCATCGAAGGATGC	7.0	130.0	0.0353954623512802	0.6261963028782618
GCGAGCCTCGATGCACGC	7.0	130.0	0.0353954623512802	0.6261963028782618
GCGTGCGTCGAACCACGC	7.0	130.0	0.0353954623512802	0.6261963028782618
GCGTGCCTCGAAGCATGC	6.0	130.0	0.0303389677296687	0.6261963028782618
GCAAGCATCGAGGCACGC	5.0	130.0	0.0252824731080572	0.6261963028782618
GCGTGCCTCGATGCATGC	5.0	130.0	0.0252824731080572	0.6261963028782618
GCCGGCATCGATACAGGC	3.0	130.0	0.0151694838648343	0.6261963028782618
GCGCGCCTCGATGCATAC	3.0	130.0	0.0151694838648343	0.6261963028782618
GCGTGCATCGACGCAAAC	24.0	129.0	0.121355870918675	0.6213794082407366
GCATGCATCGATGGATGC	14.0	129.0	0.0707909247025604	0.6213794082407366
GAGCGCATCGATGCGCGC	12.0	129.0	0.0606779354593375	0.6213794082407366
GCGGCATTCGACGCACAC	12.0	129.0	0.0606779354593375	0.6213794082407366
AGGTGCATCGATGCAAAC	11.0	129.0	0.055621440837726	0.6213794082407366
GCGCGCATCGAAACGCGC	11.0	129.0	0.055621440837726	0.6213794082407366
GCATCGTTCGATGCATGC	9.0	129.0	0.0455084515945031	0.6213794082407366
GCGGGCCTCGATGCAGGC	9.0	129.0	0.0455084515945031	0.6213794082407366
GCGTGCATCGATAGATGC	8.0	129.0	0.0404519569728916	0.6213794082407366
GCACGCATCGATACAGGC	7.0	129.0	0.0353954623512802	0.6213794082407366
GCGGGCATCGATGCATAC	6.0	129.0	0.0303389677296687	0.6213794082407366
GCCTGCGTCGATGCACGC	5.0	129.0	0.0252824731080572	0.6213794082407366
GCGCGCATCGAGGCGCAT	5.0	129.0	0.0252824731080572	0.6213794082407366
GGGTGCATCGATACATGC	5.0	129.0	0.0252824731080572	0.6213794082407366
GCAGGTATCGATGCAGGC	4.0	129.0	0.0202259784864458	0.6213794082407366
GCCAGTATCGATGCACGC	4.0	129.0	0.0202259784864458	0.6213794082407366
GCGCGCATCGAGGCATAC	4.0	129.0	0.0202259784864458	0.6213794082407366
GTATGCATCGATACACGC	4.0	129.0	0.0202259784864458	0.6213794082407366
GCATGCATCGATGCTTGC	3.0	129.0	0.0151694838648343	0.6213794082407366
GCGTGCATCGAAGCATGC	3.0	129.0	0.0151694838648343	0.6213794082407366
CGGCGCATCGATGCACGC	1.0	129.0	0.0050564946216114	0.6213794082407366
ACGGCCATCGACCACAAC	17.0	128.0	0.0859604085673948	0.6165625136032115
GCGCGCATCGAAGTAAAC	14.0	128.0	0.0707909247025604	0.6165625136032115
GCGCGCCTCGAAGCAAAC	13.0	128.0	0.0657344300809489	0.6165625136032115
GCGCGCATCGACAGATGC	12.0	128.0	0.0606779354593375	0.6165625136032115
GGGTGCATCGATGCAAAC	11.0	128.0	0.055621440837726	0.6165625136032115
GCGCGCCTCGATACACAC	10.0	128.0	0.0505649462161145	0.6165625136032115
GCCGGCATCGATACACGC	9.0	128.0	0.0455084515945031	0.6165625136032115
GCGTGCATCGATGCAATC	9.0	128.0	0.0455084515945031	0.6165625136032115
GCGTGTGTCGATGCACGC	9.0	128.0	0.0455084515945031	0.6165625136032115
GTGCGCATCGATGCGCGC	8.0	128.0	0.0404519569728916	0.6165625136032115
GCCAGCATCGATGCAAGC	7.0	128.0	0.0353954623512802	0.6165625136032115
GCCTGCATCGATGCAAGC	7.0	128.0	0.0353954623512802	0.6165625136032115
GCACGCATCGATACATGC	6.0	128.0	0.0303389677296687	0.6165625136032115
GCGCGTATCGATACACGC	6.0	128.0	0.0303389677296687	0.6165625136032115
GCGTGCATCGATGCGAGC	6.0	128.0	0.0303389677296687	0.6165625136032115
GTTCGCATCGATGCACGC	6.0	128.0	0.0303389677296687	0.6165625136032115
GCCGCATTCGACGGCAAC	5.0	128.0	0.0252824731080572	0.6165625136032115
GCGCGCCTCGAGCCACGC	5.0	128.0	0.0252824731080572	0.6165625136032115
GCGTGCATCGAGGCTCGC	4.0	128.0	0.0202259784864458	0.6165625136032115
GCATGGTTCGATGCAGGC	2.0	128.0	0.0101129892432229	0.6165625136032115
GCCCGCCTCGATGCAGGC	2.0	128.0	0.0101129892432229	0.6165625136032115
GCGCGCATCGAAGCAGGC	1.0	128.0	0.0050564946216114	0.6165625136032115
GCGGCATTCGACCGCAAC	22.0	127.0	0.1112428816754521	0.6117456189656864
GCGGGCATCGATGCACAC	14.0	127.0	0.0707909247025604	0.6117456189656864
CAGCGCATCGATGCGCGC	13.0	127.0	0.0657344300809489	0.6117456189656864
GCACGCCTCGATGCACGC	7.0	127.0	0.0353954623512802	0.6117456189656864
GCGCGCATCGATGCTAAC	7.0	127.0	0.0353954623512802	0.6117456189656864
GCGCGGTTCGATGCACGC	7.0	127.0	0.0353954623512802	0.6117456189656864
GCGCGCATCGATACATAC	6.0	127.0	0.0303389677296687	0.6117456189656864
GCGTGCATCGATGGATGC	6.0	127.0	0.0303389677296687	0.6117456189656864
GCCTGCCTCGACGCAGGC	5.0	127.0	0.0252824731080572	0.6117456189656864
GCATGCATCGATACAGGC	4.0	127.0	0.0202259784864458	0.6117456189656864
GCGTGCATCGAGACACGC	4.0	127.0	0.0202259784864458	0.6117456189656864
GCCTGCCTCGATGCACGC	3.0	127.0	0.0151694838648343	0.6117456189656864
GCGTGGTTCGAGGCGCGC	3.0	127.0	0.0151694838648343	0.6117456189656864
GCGTGCATCGATGCTGGC	2.0	127.0	0.0101129892432229	0.6117456189656864
GCGTGTATCGATGCACCC	2.0	127.0	0.0101129892432229	0.6117456189656864
GCAAGCATCGATGCAGGC	0.0	127.0	0.0	0.6117456189656864
GGCGCATTCGACGCAAAC	26.0	126.0	0.1314688601618979	0.6069287243281613
GCGGCGTTCGACGCAAAC	20.0	126.0	0.1011298924322291	0.6069287243281613
CGGGCCATCGACCACAAC	16.0	126.0	0.0809039139457833	0.6069287243281613
GGTTGCATCGATGCATGC	15.0	126.0	0.0758474193241718	0.6069287243281613
GGCGCCATCGACCACAAC	12.0	126.0	0.0606779354593375	0.6069287243281613
GCGCGCATCGATGCTCGC	11.0	126.0	0.055621440837726	0.6069287243281613
AGGTGCATCGAGGCACGC	8.0	126.0	0.0404519569728916	0.6069287243281613
GTCTGCATCGATGCAGGC	8.0	126.0	0.0404519569728916	0.6069287243281613
GCCCGCATCGATGCAAGC	7.0	126.0	0.0353954623512802	0.6069287243281613
GCCTGCATCGATGCATAC	7.0	126.0	0.0353954623512802	0.6069287243281613
GCGCGCATCGATGCTAGC	7.0	126.0	0.0353954623512802	0.6069287243281613
GCGTGCCTCGATGCATAC	7.0	126.0	0.0353954623512802	0.6069287243281613
GCGCGCATCGACACATGC	6.0	126.0	0.0303389677296687	0.6069287243281613
GCGTGTATCGAACCACGC	6.0	126.0	0.0303389677296687	0.6069287243281613
GCGCGCATCGATGCAGAC	4.0	126.0	0.0202259784864458	0.6069287243281613
GCGTGAATCGATGCACGC	4.0	126.0	0.0202259784864458	0.6069287243281613
GCATGCCTCGATGCAGGC	3.0	126.0	0.0151694838648343	0.6069287243281613
GCGCGCCTCGACACAGGC	3.0	126.0	0.0151694838648343	0.6069287243281613
GCGTGCCTCGAGGCGCGC	3.0	126.0	0.0151694838648343	0.6069287243281613
GTATGCATCGAAGCATGC	3.0	126.0	0.0151694838648343	0.6069287243281613
GCGTGCATCGAGGCGGGC	1.0	126.0	0.0050564946216114	0.6069287243281613
GCGGCATTCGATGTCAAC	24.0	125.0	0.121355870918675	0.6021118296906361
AAGTGCATCGATGCACAC	21.0	125.0	0.1061863870538406	0.6021118296906361
CGCGCATTCGACGCAAAC	18.0	125.0	0.0910169031890062	0.6021118296906361
GCTTGCATCGATGCAAAC	13.0	125.0	0.0657344300809489	0.6021118296906361
AGGTGCATCGATGCACCC	12.0	125.0	0.0606779354593375	0.6021118296906361
GCAGGCATCGATGCACAC	11.0	125.0	0.055621440837726	0.6021118296906361
GTGTGTATCGATGCATGC	11.0	125.0	0.055621440837726	0.6021118296906361
GCATCATTCGAGGCACGC	8.0	125.0	0.0404519569728916	0.6021118296906361
GCCGCATTCGAGGCAAAC	8.0	125.0	0.0404519569728916	0.6021118296906361
GGGTGCCTCGATGCACGC	8.0	125.0	0.0404519569728916	0.6021118296906361
GCACGCATCGAGGCGTGC	7.0	125.0	0.0353954623512802	0.6021118296906361
GCCTGCATCGAAGCATGC	6.0	125.0	0.0303389677296687	0.6021118296906361
GCCTGCATCGATGCAGAC	6.0	125.0	0.0303389677296687	0.6021118296906361
GCGTGCATCGATGCAACA	6.0	125.0	0.0303389677296687	0.6021118296906361
GCGTGCCTCGAAGGAGGC	6.0	125.0	0.0303389677296687	0.6021118296906361
GCGTGCCTCGAGGCAGGC	5.0	125.0	0.0252824731080572	0.6021118296906361
GTGCGCATCGATGCATGC	5.0	125.0	0.0252824731080572	0.6021118296906361
GCGCGCATCGATGCACCT	4.0	125.0	0.0202259784864458	0.6021118296906361
GCGCGCCTCGAAAGAGGC	4.0	125.0	0.0202259784864458	0.6021118296906361
GCGCGTATCGATGCGGGC	4.0	125.0	0.0202259784864458	0.6021118296906361
GGGCGCATCGATACAGGC	4.0	125.0	0.0202259784864458	0.6021118296906361
GTTAGCATCGATGCACGC	4.0	125.0	0.0202259784864458	0.6021118296906361
GTGTGCATCGATGCAGGC	3.0	125.0	0.0151694838648343	0.6021118296906361
GCCCGTATCGATGCACAC	1.0	125.0	0.0050564946216114	0.6021118296906361
GGCGCCTTCGACGCAAAC	21.0	124.0	0.1061863870538406	0.5972949350531112
GTTGTGGTCGATGGCAAC	19.0	124.0	0.0960733978106177	0.5972949350531112
GTTGTGGTCGAAGGCCAC	17.0	124.0	0.0859604085673948	0.5972949350531112
GCGGCATTCGACACAAAC	14.0	124.0	0.0707909247025604	0.5972949350531112
GCTTGCATCGATGCAGGC	13.0	124.0	0.0657344300809489	0.5972949350531112
AGGGCCATCGACGCAAAC	12.0	124.0	0.0606779354593375	0.5972949350531112
GCGTGATTCGAGGCACGC	12.0	124.0	0.0606779354593375	0.5972949350531112
GCATGTTTCGATGCACGC	11.0	124.0	0.055621440837726	0.5972949350531112
ACGCGCCTCGATGCACGC	6.0	124.0	0.0303389677296687	0.5972949350531112
GCATGCATCGATACGCAC	6.0	124.0	0.0303389677296687	0.5972949350531112
GCCAGCATCGATGCGCGC	6.0	124.0	0.0303389677296687	0.5972949350531112
GCGCGCATCGAGGCGCTC	6.0	124.0	0.0303389677296687	0.5972949350531112
GCGTGCGTCGATGCATGC	6.0	124.0	0.0303389677296687	0.5972949350531112
GAACGCATCGATGCACGC	5.0	124.0	0.0252824731080572	0.5972949350531112
GCATGCATCGAGGCATAC	5.0	124.0	0.0252824731080572	0.5972949350531112
AGGTGTATCGATGCACGC	4.0	124.0	0.0202259784864458	0.5972949350531112
GCCTGCATCGATGCTCGC	4.0	124.0	0.0202259784864458	0.5972949350531112
GCCTGCATCGAGGCGCGC	3.0	124.0	0.0151694838648343	0.5972949350531112
GCCAGTATCGATGCAGGC	2.0	124.0	0.0101129892432229	0.5972949350531112
GCGAGCATCGAGGCACGC	2.0	124.0	0.0101129892432229	0.5972949350531112
GCATGCATCGACGACAAC	21.0	123.0	0.1061863870538406	0.592478040415586
GCGGGCATCGATGCAAAC	21.0	123.0	0.1061863870538406	0.592478040415586
GGTGCCATCGACGCAAAC	18.0	123.0	0.0910169031890062	0.592478040415586
GCGGCATTCGAGCACAAC	17.0	123.0	0.0859604085673948	0.592478040415586
GCGTGCATCGACACGCGC	17.0	123.0	0.0859604085673948	0.592478040415586
GCGGCATTCGAAGTAAAC	16.0	123.0	0.0809039139457833	0.592478040415586
GCATGCATCGAGGCAAAC	15.0	123.0	0.0758474193241718	0.592478040415586
ACACGCATCGATGCACGC	9.0	123.0	0.0455084515945031	0.592478040415586
GCATGCATCGAAACATGC	9.0	123.0	0.0455084515945031	0.592478040415586
GCGCGCATCGACAACAGC	9.0	123.0	0.0455084515945031	0.592478040415586
GCGTGCCTCGACACACGC	8.0	123.0	0.0404519569728916	0.592478040415586
CAGCGCATCGATGCACGC	7.0	123.0	0.0353954623512802	0.592478040415586
GCGGGCATCGAGGCACGC	7.0	123.0	0.0353954623512802	0.592478040415586
GGCTGCATCGATGCAGGC	7.0	123.0	0.0353954623512802	0.592478040415586
GCGTGTATCGATGCATGC	6.0	123.0	0.0303389677296687	0.592478040415586
GCACGCATCGAGGCATGC	5.0	123.0	0.0252824731080572	0.592478040415586
GCATGCATCGATGCACCG	5.0	123.0	0.0252824731080572	0.592478040415586
GGGCGCCTCGATGCACGC	5.0	123.0	0.0252824731080572	0.592478040415586
GCGTGCATCGATGCACTC	4.0	123.0	0.0202259784864458	0.592478040415586
GGTTGTATCGATGCACGC	4.0	123.0	0.0202259784864458	0.592478040415586
GGCGCATTCGACCACGCA	3.0	123.0	0.0151694838648343	0.592478040415586
GCGCGTATCGAGGCGCGC	2.0	123.0	0.0101129892432229	0.592478040415586
GCGTGCCTCGAAAGAGGC	2.0	123.0	0.0101129892432229	0.592478040415586
GCGCGCCTCGAACCATGC	1.0	123.0	0.0050564946216114	0.592478040415586
GCCTGCATCGACGACAAC	22.0	122.0	0.1112428816754521	0.587661145778061
GCGTGCCTCGATGCAAAC	22.0	122.0	0.1112428816754521	0.587661145778061
GCGTGCATCGAGCACAAC	19.0	122.0	0.0960733978106177	0.587661145778061
GGGGCCATCGACGCAAAC	17.0	122.0	0.0859604085673948	0.587661145778061
GCATGCATCGACACAAAC	15.0	122.0	0.0758474193241718	0.587661145778061
GGCGCATTCGACGTAAAC	14.0	122.0	0.0707909247025604	0.587661145778061
GCGTGCATCGATGCCTGC	7.0	122.0	0.0353954623512802	0.587661145778061
GTGTGTATCGATGCACAC	7.0	122.0	0.0353954623512802	0.587661145778061
GCAGGCATCGATACACGC	5.0	122.0	0.0252824731080572	0.587661145778061
GAGCGCATCGATGCAGGC	4.0	122.0	0.0202259784864458	0.587661145778061
GCGTGCCTCGACCCACGC	4.0	122.0	0.0202259784864458	0.587661145778061
GCCTGCATCGAACCAGGC	2.0	122.0	0.0101129892432229	0.587661145778061
GCGTGCATCGAACCATGC	2.0	122.0	0.0101129892432229	0.587661145778061
GCTTGCATCGATGCATGC	2.0	122.0	0.0101129892432229	0.587661145778061
GCCCGCATCGAAGCAGGC	1.0	122.0	0.0050564946216114	0.587661145778061
GCTCGCATCGATGCAGGC	1.0	122.0	0.0050564946216114	0.587661145778061
GGGCGCATCGAAGCAAAC	16.0	121.0	0.0809039139457833	0.5828442511405358
GCGCGCCTCGACACAAAC	15.0	121.0	0.0758474193241718	0.5828442511405358
GCTTGCATCGATGCAAGC	14.0	121.0	0.0707909247025604	0.5828442511405358
GTTGGCATCGATGCACGC	14.0	121.0	0.0707909247025604	0.5828442511405358
GCGTGCATCGAAGGATGC	13.0	121.0	0.0657344300809489	0.5828442511405358
GCGTGCATCGATACAAAC	13.0	121.0	0.0657344300809489	0.5828442511405358
AGCGGCATCGATGCACGC	12.0	121.0	0.0606779354593375	0.5828442511405358
GCATGCATCGATGCAATC	11.0	121.0	0.055621440837726	0.5828442511405358
GCGTGCATCGATGCACCA	10.0	121.0	0.0505649462161145	0.5828442511405358
GCATGTTTCGATACATGC	8.0	121.0	0.0404519569728916	0.5828442511405358
ACGTGCATCGATGCATGC	7.0	121.0	0.0353954623512802	0.5828442511405358
GCATCCATCGAGGCACGC	7.0	121.0	0.0353954623512802	0.5828442511405358
GCATGCATCGATGCACCT	7.0	121.0	0.0353954623512802	0.5828442511405358
GCCTGCATCGATGCACAT	7.0	121.0	0.0353954623512802	0.5828442511405358
GCGCGCATCGAAACAGGC	7.0	121.0	0.0353954623512802	0.5828442511405358
GCGTGCATCGACGGATGC	7.0	121.0	0.0353954623512802	0.5828442511405358
GCCTGCGTCGAGGCAGGC	6.0	121.0	0.0303389677296687	0.5828442511405358
GCGCGCCTCGACACACGC	6.0	121.0	0.0303389677296687	0.5828442511405358
GCGTGCCTCGATTGAGGC	5.0	121.0	0.0252824731080572	0.5828442511405358
GCGTGGTTCGAGGCGCAC	5.0	121.0	0.0252824731080572	0.5828442511405358
GGGTGTATCGATGCAGGC	5.0	121.0	0.0252824731080572	0.5828442511405358
AGGGCATTCGACCACGCA	4.0	121.0	0.0202259784864458	0.5828442511405358
GCGCGCATCGAGGCACCC	4.0	121.0	0.0202259784864458	0.5828442511405358
AGCCGCATCGATGCAGGC	3.0	121.0	0.0151694838648343	0.5828442511405358
GCGCGCATCGATCGATGC	3.0	121.0	0.0151694838648343	0.5828442511405358
GCCAGCATCGATACGCGC	2.0	121.0	0.0101129892432229	0.5828442511405358
GCCGCCATCGACCACGCA	1.0	121.0	0.0050564946216114	0.5828442511405358
GCGTCGTTCGACGCAAAC	30.0	120.0	0.1516948386483437	0.5780273565030107
GCATGCATCGATACAAAC	20.0	120.0	0.1011298924322291	0.5780273565030107
GCGCGCATCGAGACAAAC	20.0	120.0	0.1011298924322291	0.5780273565030107
GCGCGCCTCGAAAACAAC	19.0	120.0	0.0960733978106177	0.5780273565030107
GGGCGCCTCGACAACAAC	18.0	120.0	0.0910169031890062	0.5780273565030107
GGGTGCATCGACACAAAC	17.0	120.0	0.0859604085673948	0.5780273565030107
GCACGCATCGAAGCGTGC	14.0	120.0	0.0707909247025604	0.5780273565030107
GCGGCCTTCGACGTAAAC	13.0	120.0	0.0657344300809489	0.5780273565030107
GCGGCCATCGAGGCAAAC	10.0	120.0	0.0505649462161145	0.5780273565030107
AAACGCATCGATGCACGC	9.0	120.0	0.0455084515945031	0.5780273565030107
GCACGCATCGATGCACAT	8.0	120.0	0.0404519569728916	0.5780273565030107
GCGGGCATCGAGGGATGC	8.0	120.0	0.0404519569728916	0.5780273565030107
GTGTGCATCGATGCAAGC	8.0	120.0	0.0404519569728916	0.5780273565030107
GCACGCATCGATACACAC	7.0	120.0	0.0353954623512802	0.5780273565030107
GCACGCATCGATGCGCCC	7.0	120.0	0.0353954623512802	0.5780273565030107
GCGCGCATCGAATCAAAC	7.0	120.0	0.0353954623512802	0.5780273565030107
GAGTGTATCGATGCACGC	6.0	120.0	0.0303389677296687	0.5780273565030107
GCGCGCATCGAGGCGCGT	6.0	120.0	0.0303389677296687	0.5780273565030107
GCATGCATCGATGCGCGC	5.0	120.0	0.0252824731080572	0.5780273565030107
GCGCGCATCGAGGCGCCA	5.0	120.0	0.0252824731080572	0.5780273565030107
GCGTGCATCGAGGCGCCC	4.0	120.0	0.0202259784864458	0.5780273565030107
GCATGCCTCGAAGCAGGC	3.0	120.0	0.0151694838648343	0.5780273565030107
GCGTGGTTCGATACACGC	3.0	120.0	0.0151694838648343	0.5780273565030107
GTGGGCATCGATGCACGC	3.0	120.0	0.0151694838648343	0.5780273565030107
GCGCGCATCGATCCAGGC	2.0	120.0	0.0101129892432229	0.5780273565030107
GCCCGCCTCGAACCACGC	1.0	120.0	0.0050564946216114	0.5780273565030107
GCGCGCCTCGATCCAGGC	1.0	120.0	0.0050564946216114	0.5780273565030107
GGGGGCATCGATGCACGC	1.0	120.0	0.0050564946216114	0.5780273565030107
GCGGGCATCGACGTAAAC	27.0	119.0	0.1365253547835093	0.5732104618654856
CGTGTTGTCGACAACACG	21.0	119.0	0.1061863870538406	0.5732104618654856
GCGCGCCTCGACGACAAC	20.0	119.0	0.1011298924322291	0.5732104618654856
GTGCGCATCGATGCAAAC	16.0	119.0	0.0809039139457833	0.5732104618654856
GGGCGCATCGAAACAAAC	15.0	119.0	0.0758474193241718	0.5732104618654856
AGGGCATTCGACGTAAAC	14.0	119.0	0.0707909247025604	0.5732104618654856
AGGCGCATCGACACAAAC	13.0	119.0	0.0657344300809489	0.5732104618654856
GCATGCATCGACAGCAAC	12.0	119.0	0.0606779354593375	0.5732104618654856
AGCGCCTTCGACGCAAAC	11.0	119.0	0.055621440837726	0.5732104618654856
GTGCGCCTCGACAACAAC	10.0	119.0	0.0505649462161145	0.5732104618654856
GCTCGCATCGATGCGTGC	9.0	119.0	0.0455084515945031	0.5732104618654856
GGCCGCATCGATGCACGC	9.0	119.0	0.0455084515945031	0.5732104618654856
GCCTGTATCGATGCACAC	8.0	119.0	0.0404519569728916	0.5732104618654856
GCGTGCCTCGATGCAAGC	8.0	119.0	0.0404519569728916	0.5732104618654856
AAGCGCATCGATGCACGC	7.0	119.0	0.0353954623512802	0.5732104618654856
GCGGGCATCGATACACGC	7.0	119.0	0.0353954623512802	0.5732104618654856
GCGTGATTCGATGCACGC	7.0	119.0	0.0353954623512802	0.5732104618654856
GCGTGCATCGATACAACC	7.0	119.0	0.0353954623512802	0.5732104618654856
GGGCGCATCGATGCATAC	7.0	119.0	0.0353954623512802	0.5732104618654856
GCATGCATCGAGGCGCCC	6.0	119.0	0.0303389677296687	0.5732104618654856
GCATGTATCGAGGCACAC	6.0	119.0	0.0303389677296687	0.5732104618654856
GCCTGCATCGATGCGACC	6.0	119.0	0.0303389677296687	0.5732104618654856
GTGCGTATCGATGCACGC	4.0	119.0	0.0202259784864458	0.5732104618654856
GCATGCATCGATGCCCAC	3.0	119.0	0.0151694838648343	0.5732104618654856
GTGCGCCTCGATGCAGGC	3.0	119.0	0.0151694838648343	0.5732104618654856
GCCTGCTTCGAGGCAGGC	1.0	119.0	0.0050564946216114	0.5732104618654856
GCATGCATCGACGCAAAC	23.0	118.0	0.1162993762970635	0.5683935672279606
GTGTGCATCGATGCAAAC	16.0	118.0	0.0809039139457833	0.5683935672279606
GCGCGCATCGACGGATGC	15.0	118.0	0.0758474193241718	0.5683935672279606
CGCGCATTCGACGTAAAC	14.0	118.0	0.0707909247025604	0.5683935672279606
CGGGCCATCGACGTAAAC	14.0	118.0	0.0707909247025604	0.5683935672279606
GCGTGCATCGACCACAAC	14.0	118.0	0.0707909247025604	0.5683935672279606
ACGGCCTTCGACGCAAAC	13.0	118.0	0.0657344300809489	0.5683935672279606
GCATGCATCGACGGATGC	13.0	118.0	0.0657344300809489	0.5683935672279606
GTTGGCGTCGATGGCGCC	13.0	118.0	0.0657344300809489	0.5683935672279606
GCATGCATCGAACCATGC	12.0	118.0	0.0606779354593375	0.5683935672279606
GCGCGCATCGATGCCACC	11.0	118.0	0.055621440837726	0.5683935672279606
GTACGCATCGATGCACGC	7.0	118.0	0.0353954623512802	0.5683935672279606
AGCGCATTCGACGCCAAC	6.0	118.0	0.0303389677296687	0.5683935672279606
GCGCGTATCGATGCACAC	6.0	118.0	0.0303389677296687	0.5683935672279606
GCGTGCCTCGAATCACGC	6.0	118.0	0.0303389677296687	0.5683935672279606
GCGTGCTTCGATGCAGGC	6.0	118.0	0.0303389677296687	0.5683935672279606
GTTCGCATCGATGCATGC	6.0	118.0	0.0303389677296687	0.5683935672279606
GCACGTATCGATGCATGC	5.0	118.0	0.0252824731080572	0.5683935672279606
GGCCGCATCGATGCAGGC	5.0	118.0	0.0252824731080572	0.5683935672279606
GCGAGCATCGATGCAGGC	4.0	118.0	0.0202259784864458	0.5683935672279606
GCGCATTTCGAATGCGCC	4.0	118.0	0.0202259784864458	0.5683935672279606
GCCTGCATCGAGGCAACC	3.0	118.0	0.0151694838648343	0.5683935672279606
GCGCGTATCGATGCGCAC	3.0	118.0	0.0151694838648343	0.5683935672279606
GCCTCGTTCGAGGCATGC	2.0	118.0	0.0101129892432229	0.5683935672279606
GCCGCATTCGACGCAAAC	18.0	117.0	0.0910169031890062	0.5635766725904355
GCGCGCATCGAGGTAAAC	18.0	117.0	0.0910169031890062	0.5635766725904355
GGGGCATTCGACCACAAC	17.0	117.0	0.0859604085673948	0.5635766725904355
GCACGCATCGATGGATGC	16.0	117.0	0.0809039139457833	0.5635766725904355
GCGCGCATCGAAAGATGC	14.0	117.0	0.0707909247025604	0.5635766725904355
GCGCGCCTCGATACAAAC	14.0	117.0	0.0707909247025604	0.5635766725904355
GTTTGTTTCGAGGCACGC	12.0	117.0	0.0606779354593375	0.5635766725904355
GCCGCCTTCGACGCAAAC	11.0	117.0	0.055621440837726	0.5635766725904355
GCATCCTTCGAGGCACGC	10.0	117.0	0.0505649462161145	0.5635766725904355
GCATGTATCGATGCGCAC	10.0	117.0	0.0505649462161145	0.5635766725904355
GCGCGCATCGATGGATAC	9.0	117.0	0.0455084515945031	0.5635766725904355
ATGTGCATCGATGCACAC	8.0	117.0	0.0404519569728916	0.5635766725904355
GCGCGTATCGATACATGC	8.0	117.0	0.0404519569728916	0.5635766725904355
GTATGCATCGATGCACCC	8.0	117.0	0.0404519569728916	0.5635766725904355
GCAAGCATCGATGCACAC	6.0	117.0	0.0303389677296687	0.5635766725904355
GCACGCCTCGATGCATGC	6.0	117.0	0.0303389677296687	0.5635766725904355
GCATCATTCGATGCACGC	6.0	117.0	0.0303389677296687	0.5635766725904355
GCATGGGTCGAGGCACGC	6.0	117.0	0.0303389677296687	0.5635766725904355
GCGCGCCTCGAAACACGC	6.0	117.0	0.0303389677296687	0.5635766725904355
GCGCGCCTCGATGGATGC	5.0	117.0	0.0252824731080572	0.5635766725904355
GCGTGCGTCGAAGCACGC	5.0	117.0	0.0252824731080572	0.5635766725904355
GGGGGCATCGATGCATGC	5.0	117.0	0.0252824731080572	0.5635766725904355
CGTCGCATCGATGCAGGC	4.0	117.0	0.0202259784864458	0.5635766725904355
GGGTGCATCGATGCATAC	4.0	117.0	0.0202259784864458	0.5635766725904355
GAGTGCATCGATGCGGGC	3.0	117.0	0.0151694838648343	0.5635766725904355
GCCCGCCTCGAGGCACGC	1.0	117.0	0.0050564946216114	0.5635766725904355
GCGCGCCTCGATCGAGGC	1.0	117.0	0.0050564946216114	0.5635766725904355
CGGGCATTCGACGTAAAC	25.0	116.0	0.1264123655402864	0.5587597779529104
GCGGCCATCGAAGCAAAC	22.0	116.0	0.1112428816754521	0.5587597779529104
GTTTGCATCGATGCACGC	21.0	116.0	0.1061863870538406	0.5587597779529104
GTGTGTATCGATACACAC	20.0	116.0	0.1011298924322291	0.5587597779529104
CGCGCAATCGACGCAAAC	16.0	116.0	0.0809039139457833	0.5587597779529104
GGGGCCTTCGACGCAAAC	16.0	116.0	0.0809039139457833	0.5587597779529104
GCAGGCATCGATGCAAAC	15.0	116.0	0.0758474193241718	0.5587597779529104
GCGTGCATCGAACACAAC	14.0	116.0	0.0707909247025604	0.5587597779529104
GCATGCATCGAGGTAAAC	13.0	116.0	0.0657344300809489	0.5587597779529104
GCATGTATCGATGCATAC	11.0	116.0	0.055621440837726	0.5587597779529104
CGGTGCATCGATGCATGC	9.0	116.0	0.0455084515945031	0.5587597779529104
GCCTGCATCGAGGCGCAC	9.0	116.0	0.0455084515945031	0.5587597779529104
GCGCGGTTCGAGGCACGC	9.0	116.0	0.0455084515945031	0.5587597779529104
GCGGCATTCGACAACAAC	9.0	116.0	0.0455084515945031	0.5587597779529104
GCGGGCCTCGAACCACGC	9.0	116.0	0.0455084515945031	0.5587597779529104
GGGCGTATCGATGCACGC	9.0	116.0	0.0455084515945031	0.5587597779529104
GCGCGCCTCGATGCGCAT	8.0	116.0	0.0404519569728916	0.5587597779529104
GCGGCCATCGACACCAAC	8.0	116.0	0.0404519569728916	0.5587597779529104
GCGGCCTTCGACACAAAC	8.0	116.0	0.0404519569728916	0.5587597779529104
GCTGCATTCGACGCCAAC	8.0	116.0	0.0404519569728916	0.5587597779529104
ACATGCATCGATGCATGC	7.0	116.0	0.0353954623512802	0.5587597779529104
GCTCGCATCGATGCACAC	7.0	116.0	0.0353954623512802	0.5587597779529104
GCATGCATCGAGGCAAGC	6.0	116.0	0.0303389677296687	0.5587597779529104
GCATGTATCGATGCAGGC	6.0	116.0	0.0303389677296687	0.5587597779529104
GCGCGCCTCGAAGGATGC	6.0	116.0	0.0303389677296687	0.5587597779529104
GCCGCATTCGACCACGCA	5.0	116.0	0.0252824731080572	0.5587597779529104
GCCTGCATCGATGCGCGC	5.0	116.0	0.0252824731080572	0.5587597779529104
GCATGCCTCGAGGCATAC	4.0	116.0	0.0202259784864458	0.5587597779529104
GCATGTATCGATACAGGC	4.0	116.0	0.0202259784864458	0.5587597779529104
GCCTGCTTCGAGGCACGC	4.0	116.0	0.0202259784864458	0.5587597779529104
GGGTGCATCGAACCACGC	4.0	116.0	0.0202259784864458	0.5587597779529104
GCCAGCATCGATGCGGGC	3.0	116.0	0.0151694838648343	0.5587597779529104
GCCTGCATCGAGGCAAGC	3.0	116.0	0.0151694838648343	0.5587597779529104
GGTTGCATCGATGCAGGC	3.0	116.0	0.0151694838648343	0.5587597779529104
GCCTGCATCGATGCCCAC	2.0	116.0	0.0101129892432229	0.5587597779529104
GCTCGCATCGATACAGGC	0.0	116.0	0.0	0.5587597779529104
GTTGTTGTCGACGACAAC	34.0	115.0	0.1719208171347896	0.5539428833153853
GCGCGCATCGACAATAAC	24.0	115.0	0.121355870918675	0.5539428833153853
GCGGCCATCGACACAAAC	20.0	115.0	0.1011298924322291	0.5539428833153853
GCGCGCATCGAACACAAC	19.0	115.0	0.0960733978106177	0.5539428833153853
GCATGTATCGATGCAAAC	17.0	115.0	0.0859604085673948	0.5539428833153853
GCGTGCATCGACAACAAC	16.0	115.0	0.0809039139457833	0.5539428833153853
GCCGCCATCGAACACAAC	15.0	115.0	0.0758474193241718	0.5539428833153853
GTGTGCATCGAGGCACAC	15.0	115.0	0.0758474193241718	0.5539428833153853
GCCGCCATCGACGACAAC	14.0	115.0	0.0707909247025604	0.5539428833153853
GCGCGCATCGATGCAACT	13.0	115.0	0.0657344300809489	0.5539428833153853
GCGGGCATCGATACAAAC	13.0	115.0	0.0657344300809489	0.5539428833153853
GCGTGCGTCGATACACGC	11.0	115.0	0.055621440837726	0.5539428833153853
GCGCGCATCGATGCGGAC	10.0	115.0	0.0505649462161145	0.5539428833153853
GCGCGCCTCGAAACAAAC	10.0	115.0	0.0505649462161145	0.5539428833153853
GCTGTTGTCGACAACAAC	10.0	115.0	0.0505649462161145	0.5539428833153853
GCGCGCCTCGACAACACG	9.0	115.0	0.0455084515945031	0.5539428833153853
GACTGCATCGATGCAGGC	8.0	115.0	0.0404519569728916	0.5539428833153853
GCGCGCATCGACACGCGC	8.0	115.0	0.0404519569728916	0.5539428833153853
GCGGCATTCGAAGGCAAC	8.0	115.0	0.0404519569728916	0.5539428833153853
GCGCGCCTCGAAACATGC	7.0	115.0	0.0353954623512802	0.5539428833153853
GTGTGCATCGATGCATAC	7.0	115.0	0.0353954623512802	0.5539428833153853
GCAGGCATCGATGCACCC	6.0	115.0	0.0303389677296687	0.5539428833153853
GCCTGCATCGAAGGATGC	6.0	115.0	0.0303389677296687	0.5539428833153853
GCACGCATCGAAGCATGC	5.0	115.0	0.0252824731080572	0.5539428833153853
GCATCGCTCGAGGCACGC	5.0	115.0	0.0252824731080572	0.5539428833153853
GCGCGCATCGATCCATGC	5.0	115.0	0.0252824731080572	0.5539428833153853
GTGTGCATCGATACAGGC	5.0	115.0	0.0252824731080572	0.5539428833153853
TGGTGCATCGATGCACGC	5.0	115.0	0.0252824731080572	0.5539428833153853
AGCGCATTCGAAATGCGC	4.0	115.0	0.0202259784864458	0.5539428833153853
GCATGCATCGATGCGAGC	4.0	115.0	0.0202259784864458	0.5539428833153853
GCCAGCATCGATGCATAC	4.0	115.0	0.0202259784864458	0.5539428833153853
GCGTGCATCGATGCTAGC	4.0	115.0	0.0202259784864458	0.5539428833153853
GCCAGCATCGATGCGTGC	3.0	115.0	0.0151694838648343	0.5539428833153853
GGGCGCATCGATGCATGC	3.0	115.0	0.0151694838648343	0.5539428833153853
GCGTGCTTCGATGCATGC	2.0	115.0	0.0101129892432229	0.5539428833153853
ATGTGCATCGATGCAGGC	1.0	115.0	0.0050564946216114	0.5539428833153853
CGCGCATTCGACCACGCA	1.0	115.0	0.0050564946216114	0.5539428833153853
GCCTGGTTCGAGGCGCAC	1.0	115.0	0.0050564946216114	0.5539428833153853
GGGCGCCTCGAAGCAGGC	1.0	115.0	0.0050564946216114	0.5539428833153853
GCAGCATTCGACGTCAAC	25.0	114.0	0.1264123655402864	0.5491259886778602
GCAGCCATCGACCACAAC	23.0	114.0	0.1162993762970635	0.5491259886778602
GCGGCAATCGACCACAAC	20.0	114.0	0.1011298924322291	0.5491259886778602
GGCGCATTCGACGTACAC	19.0	114.0	0.0960733978106177	0.5491259886778602
GCGGCCTTCGACGACAAC	18.0	114.0	0.0910169031890062	0.5491259886778602
GGGTGCATCGACAACAAC	18.0	114.0	0.0910169031890062	0.5491259886778602
GTTTGCGTCGATGCACGC	17.0	114.0	0.0859604085673948	0.5491259886778602
GCATGCATCGAAGCAAAC	16.0	114.0	0.0809039139457833	0.5491259886778602
GGGTGCATCGAAAACAAC	16.0	114.0	0.0809039139457833	0.5491259886778602
GCGTGTATCGATGCAAAC	15.0	114.0	0.0758474193241718	0.5491259886778602
CGCGCATTCGACACAAAC	14.0	114.0	0.0707909247025604	0.5491259886778602
GGGTGCATCGATACACAC	14.0	114.0	0.0707909247025604	0.5491259886778602
GTTTAGGTCGATGGCAAC	14.0	114.0	0.0707909247025604	0.5491259886778602
ACGGCATTCGACGCAAAC	13.0	114.0	0.0657344300809489	0.5491259886778602
GCAGCATTCGACACCAAC	13.0	114.0	0.0657344300809489	0.5491259886778602
AGCGCCTTCGACGCCAAC	12.0	114.0	0.0606779354593375	0.5491259886778602
GCGCGCATCGACATAAAC	12.0	114.0	0.0606779354593375	0.5491259886778602
ACATGCATCGATGCACGC	11.0	114.0	0.055621440837726	0.5491259886778602
CCGGCCATCGACGCAAAC	11.0	114.0	0.055621440837726	0.5491259886778602
GCGGCATTCGACGCTAAC	11.0	114.0	0.055621440837726	0.5491259886778602
GGGCGCATCGATGCACAC	10.0	114.0	0.0505649462161145	0.5491259886778602
GCGCGTATCGATGCAAAC	9.0	114.0	0.0455084515945031	0.5491259886778602
GCGTGCATCGATGCGCTA	7.0	114.0	0.0353954623512802	0.5491259886778602
GTACGCATCGATGCATGC	7.0	114.0	0.0353954623512802	0.5491259886778602
GCCTGCATCGAACCACGC	6.0	114.0	0.0303389677296687	0.5491259886778602
GCGTGTATCGATGCGTGC	5.0	114.0	0.0252824731080572	0.5491259886778602
GGGTGCATCGATACAGGC	5.0	114.0	0.0252824731080572	0.5491259886778602
GCGCGCCTCGACGGATGC	4.0	114.0	0.0202259784864458	0.5491259886778602
GCGCGCATCGATACGCAC	3.0	114.0	0.0151694838648343	0.5491259886778602
GGGCGCCTCGAACCACGC	3.0	114.0	0.0151694838648343	0.5491259886778602
GTGTGCCTCGATGCACGC	3.0	114.0	0.0151694838648343	0.5491259886778602
GCTTGCATCGATACAGGC	2.0	114.0	0.0101129892432229	0.5491259886778602
GGTCGCATCGATGCAGGC	2.0	114.0	0.0101129892432229	0.5491259886778602
GCCGGCATCGATACATGC	1.0	114.0	0.0050564946216114	0.5491259886778602
GCGTGCATCGATACCGGC	1.0	114.0	0.0050564946216114	0.5491259886778602
GCGTGTATCGAGGCATGC	1.0	114.0	0.0050564946216114	0.5491259886778602
GCGGCATTCGAAGTCAAC	27.0	113.0	0.1365253547835093	0.5443090940403351
GCGGCATTCGACGTACAC	25.0	113.0	0.1264123655402864	0.5443090940403351
CGGCGCATCGACACAAAC	20.0	113.0	0.1011298924322291	0.5443090940403351
GCACGCATCGACGCAAAC	20.0	113.0	0.1011298924322291	0.5443090940403351
GCACGCATCGACACAAAC	19.0	113.0	0.0960733978106177	0.5443090940403351
GCGTGCATCGACGTAAAC	19.0	113.0	0.0960733978106177	0.5443090940403351
GCATGCATCGAACGATGC	17.0	113.0	0.0859604085673948	0.5443090940403351
GGGCGCATCGAAGGATGC	17.0	113.0	0.0859604085673948	0.5443090940403351
GCATGTATCGATGCACAC	16.0	113.0	0.0809039139457833	0.5443090940403351
GCGCGCATCGATGCGCAA	16.0	113.0	0.0809039139457833	0.5443090940403351
GCCGCATTCGACACAAAC	14.0	113.0	0.0707909247025604	0.5443090940403351
CGCGCCTTCGACGCAAAC	13.0	113.0	0.0657344300809489	0.5443090940403351
CCGGCCATCGACGTAAAC	11.0	113.0	0.055621440837726	0.5443090940403351
GTATGCATCGATGCAAAC	11.0	113.0	0.055621440837726	0.5443090940403351
GCGCGCATCGATTGTGGC	10.0	113.0	0.0505649462161145	0.5443090940403351
GTGTGTATCGATGCAGGC	10.0	113.0	0.0505649462161145	0.5443090940403351
GTTTAGGTCGATGGCACC	10.0	113.0	0.0505649462161145	0.5443090940403351
CCGCGCATCGATGCAGGC	8.0	113.0	0.0404519569728916	0.5443090940403351
GCAGCATTCGACGCAAAC	8.0	113.0	0.0404519569728916	0.5443090940403351
GCATGCCTCGAGGCACAC	8.0	113.0	0.0404519569728916	0.5443090940403351
AGTTGCATCGATGCACGC	7.0	113.0	0.0353954623512802	0.5443090940403351
GAGGCCATCGACGCAAAC	7.0	113.0	0.0353954623512802	0.5443090940403351
GAGTGCATCGATGCAGGC	7.0	113.0	0.0353954623512802	0.5443090940403351
GCATGCATCGATGCTAGC	7.0	113.0	0.0353954623512802	0.5443090940403351
GCCTGTATCGATGCACCC	7.0	113.0	0.0353954623512802	0.5443090940403351
GCGCGCATCGAACCATGC	7.0	113.0	0.0353954623512802	0.5443090940403351
GCGCGCCTCGATGCAAGC	7.0	113.0	0.0353954623512802	0.5443090940403351
GCGTGCATCGATGCATCC	7.0	113.0	0.0353954623512802	0.5443090940403351
GTATGTATCGATGCACGC	7.0	113.0	0.0353954623512802	0.5443090940403351
GAGTGCATCGATACAGGC	6.0	113.0	0.0303389677296687	0.5443090940403351
GCATGGTTCGATACATGC	6.0	113.0	0.0303389677296687	0.5443090940403351
GCATGTATCGATGCGTGC	6.0	113.0	0.0303389677296687	0.5443090940403351
GCGTGCCTCGATGGAGGC	6.0	113.0	0.0303389677296687	0.5443090940403351
GCACGCATCGATGCTGGC	5.0	113.0	0.0252824731080572	0.5443090940403351
GCCTGCATCGAGGCCCGC	5.0	113.0	0.0252824731080572	0.5443090940403351
GCGTGCATCGACGCGCGC	5.0	113.0	0.0252824731080572	0.5443090940403351
GGGTGCATCGATGCACCT	5.0	113.0	0.0252824731080572	0.5443090940403351
GTATGTATCGATGCATGC	5.0	113.0	0.0252824731080572	0.5443090940403351
ATGCGCATCGATGCACGC	4.0	113.0	0.0202259784864458	0.5443090940403351
GCCTGCATCGATACAACC	4.0	113.0	0.0202259784864458	0.5443090940403351
GCGTGCATCGAGGCCCGC	4.0	113.0	0.0202259784864458	0.5443090940403351
GCCCGCATCGATACAGGC	3.0	113.0	0.0151694838648343	0.5443090940403351
GCCCGCATCGATACATGC	3.0	113.0	0.0151694838648343	0.5443090940403351
GCGCGCATCGAGGCGCCT	3.0	113.0	0.0151694838648343	0.5443090940403351
GCGTGTATCGATACGCGC	3.0	113.0	0.0151694838648343	0.5443090940403351
GCTTGTATCGATGCAGGC	3.0	113.0	0.0151694838648343	0.5443090940403351
GCCCGCATCGAGGCATGC	2.0	113.0	0.0101129892432229	0.5443090940403351
GCGCGTATCGATGCAAGC	2.0	113.0	0.0101129892432229	0.5443090940403351
GCGTGCCTCGATGCGCAC	2.0	113.0	0.0101129892432229	0.5443090940403351
AGGTGTATCGATGCAGGC	1.0	113.0	0.0050564946216114	0.5443090940403351
GCGTGCATCGAGGCTGGC	1.0	113.0	0.0050564946216114	0.5443090940403351
GCATGCATCGATACGGGC	0.0	113.0	0.0	0.5443090940403351
GCGGCTTTCGACGCAAAC	26.0	112.0	0.1314688601618979	0.5394921994028101
GCGCGCCTCGACGTAAAC	23.0	112.0	0.1162993762970635	0.5394921994028101
GTGGCATTCGACGCCAAC	20.0	112.0	0.1011298924322291	0.5394921994028101
GTTTGCGTCGAGGCACGC	18.0	112.0	0.0910169031890062	0.5394921994028101
GCGGGCATCGATGTAAAC	17.0	112.0	0.0859604085673948	0.5394921994028101
GTTTGTGTCGACACAAAC	17.0	112.0	0.0859604085673948	0.5394921994028101
GCAGCATTCGACGTAAAC	15.0	112.0	0.0758474193241718	0.5394921994028101
GCATGTATCGATACACAC	15.0	112.0	0.0758474193241718	0.5394921994028101
GCGGCATTCGATGCCAAC	14.0	112.0	0.0707909247025604	0.5394921994028101
GTTTGCGTCGATGGCGCA	14.0	112.0	0.0707909247025604	0.5394921994028101
GTGTGCATCGATGCATGC	13.0	112.0	0.0657344300809489	0.5394921994028101
ACCGCCATCGACCACAAC	12.0	112.0	0.0606779354593375	0.5394921994028101
GAGTGCATCGATGCACCC	11.0	112.0	0.055621440837726	0.5394921994028101
GCGCGCATCGATCCGCGC	11.0	112.0	0.055621440837726	0.5394921994028101
GGGGGCATCGAAACAAAC	11.0	112.0	0.055621440837726	0.5394921994028101
GCATGTATCGACGCACGC	10.0	112.0	0.0505649462161145	0.5394921994028101
CGCGCATTCGACCACAAC	9.0	112.0	0.0455084515945031	0.5394921994028101
GCGGCATTCGAATCAAAC	8.0	112.0	0.0404519569728916	0.5394921994028101
ACGTGCCTCGATGCACGC	7.0	112.0	0.0353954623512802	0.5394921994028101
GCCCGCATCGAGGCACAC	7.0	112.0	0.0353954623512802	0.5394921994028101
GCGTGCCTCGATGCGGGC	7.0	112.0	0.0353954623512802	0.5394921994028101
GCGTGCGTCGATGCAGGC	7.0	112.0	0.0353954623512802	0.5394921994028101
GGGTGTATCGATGCACAC	7.0	112.0	0.0353954623512802	0.5394921994028101
GCATGCATCGATGCCTGC	6.0	112.0	0.0303389677296687	0.5394921994028101
GCATGTATCGAAACATGC	6.0	112.0	0.0303389677296687	0.5394921994028101
GTACGCCTCGATGCACGC	6.0	112.0	0.0303389677296687	0.5394921994028101
TGCGCATTCGAAATGCGC	6.0	112.0	0.0303389677296687	0.5394921994028101
CGCCGCATCGATGCAGGC	5.0	112.0	0.0252824731080572	0.5394921994028101
CGGCGCATCGATGCGCGC	5.0	112.0	0.0252824731080572	0.5394921994028101
GCGTGCATCGATGCGAAC	5.0	112.0	0.0252824731080572	0.5394921994028101
AGGCGCCTCGATGCACGC	4.0	112.0	0.0202259784864458	0.5394921994028101
GCCGGCCTCGATGCACGC	4.0	112.0	0.0202259784864458	0.5394921994028101
GCGTGGTTCGAGGCGCAT	4.0	112.0	0.0202259784864458	0.5394921994028101
GCGCGCGTCGAGGCACGC	3.0	112.0	0.0151694838648343	0.5394921994028101
GCGTGCCTCGATACAGGC	3.0	112.0	0.0151694838648343	0.5394921994028101
GCCTGCATCGATGCACCG	2.0	112.0	0.0101129892432229	0.5394921994028101
GCGTGCCTCGAATGAGGC	1.0	112.0	0.0050564946216114	0.5394921994028101
GCCCGTATCGATGCGGGC	0.0	112.0	0.0	0.5394921994028101
GTTTGCATCGACGCAAAC	28.0	111.0	0.1415818494051208	0.534675304765285
GCGCGCATCGAAGCAAAC	23.0	111.0	0.1162993762970635	0.534675304765285
GCGGGCATCGACAACAAC	23.0	111.0	0.1162993762970635	0.534675304765285
GCGGCATTCGACGACAAC	22.0	111.0	0.1112428816754521	0.534675304765285
GCTGTTGTCGACGACAAC	22.0	111.0	0.1112428816754521	0.534675304765285
GCATGCATCGACGTAAAC	21.0	111.0	0.1061863870538406	0.534675304765285
GCGCGTGTCGACAACAAC	19.0	111.0	0.0960733978106177	0.534675304765285
GCGGGCCTCGAAAACAAC	18.0	111.0	0.0910169031890062	0.534675304765285
GCGTGCATCGAGAACAAC	16.0	111.0	0.0809039139457833	0.534675304765285
GTGCGCATCGATGCACAC	16.0	111.0	0.0809039139457833	0.534675304765285
GCAGCATTCGACGACAAC	15.0	111.0	0.0758474193241718	0.534675304765285
GCCGCATTCGACGTCAAC	15.0	111.0	0.0758474193241718	0.534675304765285
AGGGCCATCGACGTAAAC	14.0	111.0	0.0707909247025604	0.534675304765285
GCCGCATTCGAGCACAAC	14.0	111.0	0.0707909247025604	0.534675304765285
GGGCGCATCGATGTAAAC	14.0	111.0	0.0707909247025604	0.534675304765285
GCGTGCTTCGACGCACGC	10.0	111.0	0.0505649462161145	0.534675304765285
GTTGGGGTCGATGGCAAC	10.0	111.0	0.0505649462161145	0.534675304765285
GCGCGCATCGAAACATAC	9.0	111.0	0.0455084515945031	0.534675304765285
CGCGGCCTCGATGCACGC	7.0	111.0	0.0353954623512802	0.534675304765285
GCACGCATCGATACGCGC	7.0	111.0	0.0353954623512802	0.534675304765285
GCAGGCATCGATGCGGGC	7.0	111.0	0.0353954623512802	0.534675304765285
GCGGCCATCGAACACAAC	7.0	111.0	0.0353954623512802	0.534675304765285
GCGTGCATCGATGCCACC	7.0	111.0	0.0353954623512802	0.534675304765285
TGCGCATTCGACCACGCA	7.0	111.0	0.0353954623512802	0.534675304765285
AGCGCATTCGACCACGCA	6.0	111.0	0.0303389677296687	0.534675304765285
GCGCGCATCGACACAGGC	6.0	111.0	0.0303389677296687	0.534675304765285
GCGCGCATCGATCCACGC	6.0	111.0	0.0303389677296687	0.534675304765285
GCGTGGTTCGATGCATGC	6.0	111.0	0.0303389677296687	0.534675304765285
GAGTGCATCGAGGCACGC	5.0	111.0	0.0252824731080572	0.534675304765285
GCATGCATCGATGCACCA	5.0	111.0	0.0252824731080572	0.534675304765285
GCCTCATTCGAGGCACGC	5.0	111.0	0.0252824731080572	0.534675304765285
GCGCGTGTCGATGCACGC	5.0	111.0	0.0252824731080572	0.534675304765285
GCGTGCATCGATGCACAA	5.0	111.0	0.0252824731080572	0.534675304765285
GGATGCATCGATGCACGC	5.0	111.0	0.0252824731080572	0.534675304765285
GGCTGCATCGATGCATGC	5.0	111.0	0.0252824731080572	0.534675304765285
GCATGTATCGATGCGGGC	4.0	111.0	0.0202259784864458	0.534675304765285
GCCTGCATCGATGCCCGC	4.0	111.0	0.0202259784864458	0.534675304765285
GCGTGCATCGATTCACGC	4.0	111.0	0.0202259784864458	0.534675304765285
GCATCCTTCGAGGCATGC	3.0	111.0	0.0151694838648343	0.534675304765285
GCGTGCCTCGAAGCAGGC	3.0	111.0	0.0151694838648343	0.534675304765285
GCGTGGTTCGAGGCACCC	2.0	111.0	0.0101129892432229	0.534675304765285
GCTGGCATCGATGCACGC	2.0	111.0	0.0101129892432229	0.534675304765285
AGGCGCATCGAACCACGC	1.0	111.0	0.0050564946216114	0.534675304765285
GGTCGCCTCGATGCAGGC	0.0	111.0	0.0	0.534675304765285
GGGGCATTCGAGGTAAAC	22.0	110.0	0.1112428816754521	0.5298584101277599
GCGCGCCTCGATGCAAAC	19.0	110.0	0.0960733978106177	0.5298584101277599
GCTGCCATCGACGCAAAC	19.0	110.0	0.0960733978106177	0.5298584101277599
GGGTGCATCGAAACAAAC	19.0	110.0	0.0960733978106177	0.5298584101277599
GCGCGCATCGAAAACAAC	18.0	110.0	0.0910169031890062	0.5298584101277599
ACCGCCATCGACGCAAAC	16.0	110.0	0.0809039139457833	0.5298584101277599
GCGTTGTTCGACGCAAAC	16.0	110.0	0.0809039139457833	0.5298584101277599
GGTGTTGTCGACGACAAC	16.0	110.0	0.0809039139457833	0.5298584101277599
GTTGTTGTCGAGGACAAC	16.0	110.0	0.0809039139457833	0.5298584101277599
GTTTGTGTCGACGCAAAC	16.0	110.0	0.0809039139457833	0.5298584101277599
GCGCGCCTCGAGACAAAC	14.0	110.0	0.0707909247025604	0.5298584101277599
GCATGCATCGATGCCAAC	12.0	110.0	0.0606779354593375	0.5298584101277599
GCGCGCATCGAAACACAC	12.0	110.0	0.0606779354593375	0.5298584101277599
GCGGCATTCGATCATAAC	12.0	110.0	0.0606779354593375	0.5298584101277599
GCGTGCCTCGATGTAAAC	12.0	110.0	0.0606779354593375	0.5298584101277599
GCATCCTTCGATGCACGC	11.0	110.0	0.055621440837726	0.5298584101277599
AACTGCATCGATGCACGC	10.0	110.0	0.0505649462161145	0.5298584101277599
GCACGCATCGATACATAC	10.0	110.0	0.0505649462161145	0.5298584101277599
GCCTGCATCGATGCTAAC	10.0	110.0	0.0505649462161145	0.5298584101277599
GCGGCCTTCGAGGACAAC	10.0	110.0	0.0505649462161145	0.5298584101277599
GCGTGCATCGAAACACAC	10.0	110.0	0.0505649462161145	0.5298584101277599
GGGGCCTTCGACGTAAAC	10.0	110.0	0.0505649462161145	0.5298584101277599
GCAGCATTCGACGCCAAC	8.0	110.0	0.0404519569728916	0.5298584101277599
GCATGCCTCGATACATGC	8.0	110.0	0.0404519569728916	0.5298584101277599
GCATGCATCGACACAGGC	7.0	110.0	0.0353954623512802	0.5298584101277599
GCATGCATCGATGCGCCT	7.0	110.0	0.0353954623512802	0.5298584101277599
GCCTGCATCGAGGCATGC	7.0	110.0	0.0353954623512802	0.5298584101277599
GCGCGCATCGACACACGC	7.0	110.0	0.0353954623512802	0.5298584101277599
GCGCGTATCGACGCACGC	7.0	110.0	0.0353954623512802	0.5298584101277599
GACTGCATCGATGCATGC	6.0	110.0	0.0303389677296687	0.5298584101277599
GCATGCTTCGACGCATGC	6.0	110.0	0.0303389677296687	0.5298584101277599
GCATTGTTCGAGGCACGC	6.0	110.0	0.0303389677296687	0.5298584101277599
GTATGTATCGATGCAGGC	6.0	110.0	0.0303389677296687	0.5298584101277599
GCAGGCATCGAGGCACGC	5.0	110.0	0.0252824731080572	0.5298584101277599
GCGCGCATCGAGGCGCAA	5.0	110.0	0.0252824731080572	0.5298584101277599
GCGTGCATCGATGCACTT	5.0	110.0	0.0252824731080572	0.5298584101277599
GCATGTATCGACGCATGC	4.0	110.0	0.0202259784864458	0.5298584101277599
GCCTGCATCGATACAAGC	4.0	110.0	0.0202259784864458	0.5298584101277599
GCGTGCATCGACACAGGC	4.0	110.0	0.0202259784864458	0.5298584101277599
GCCTGCATCGAGGCGCCC	3.0	110.0	0.0151694838648343	0.5298584101277599
GCGCGCATCGAGGCGTGC	3.0	110.0	0.0151694838648343	0.5298584101277599
GCGTCGTTCGATGCACGC	3.0	110.0	0.0151694838648343	0.5298584101277599
GCCCGCATCGATGCTGGC	2.0	110.0	0.0101129892432229	0.5298584101277599
GCGCGCATCGAACCAGGC	2.0	110.0	0.0101129892432229	0.5298584101277599
GCTGGCATCGATGCAGGC	2.0	110.0	0.0101129892432229	0.5298584101277599
GGGCGCCTCGATGCATGC	2.0	110.0	0.0101129892432229	0.5298584101277599
GGCGCAATCGACGTAAAC	22.0	109.0	0.1112428816754521	0.5250415154902348
GCGCGCATCGACAACAAC	17.0	109.0	0.0859604085673948	0.5250415154902348
CGGCGCATCGACGTAAAC	16.0	109.0	0.0809039139457833	0.5250415154902348
GCATGCATCGAGGCCAAC	16.0	109.0	0.0809039139457833	0.5250415154902348
GCGTGGTTCGATGCAAAC	14.0	109.0	0.0707909247025604	0.5250415154902348
GCCTGCATCGACGCAAAC	13.0	109.0	0.0657344300809489	0.5250415154902348
GCGGCATTCGAACACAAC	13.0	109.0	0.0657344300809489	0.5250415154902348
GCGGCCTTCGATGTAAAC	13.0	109.0	0.0657344300809489	0.5250415154902348
GGGGCATTCGACACAAAC	13.0	109.0	0.0657344300809489	0.5250415154902348
GTGTGCATCGATACACAC	13.0	109.0	0.0657344300809489	0.5250415154902348
GCATGCATCGATGCACAT	12.0	109.0	0.0606779354593375	0.5250415154902348
GCCGCCTTCGAGGCAAAC	12.0	109.0	0.0606779354593375	0.5250415154902348
GCGCGCCTCGACAACAGC	12.0	109.0	0.0606779354593375	0.5250415154902348
GCGTGGTTCGATGCATAC	12.0	109.0	0.0606779354593375	0.5250415154902348
AGGCGCATCGATGCGCAC	11.0	109.0	0.055621440837726	0.5250415154902348
GCCCGCATCGATGCTAAC	11.0	109.0	0.055621440837726	0.5250415154902348
GCCTGTATCGACAACACC	11.0	109.0	0.055621440837726	0.5250415154902348
GCGGCATTCGAGTACAAC	11.0	109.0	0.055621440837726	0.5250415154902348
GCGTGCATCGATGCACGG	10.0	109.0	0.0505649462161145	0.5250415154902348
CCGGCCATCGACCACAAC	8.0	109.0	0.0404519569728916	0.5250415154902348
CGTGCCATCGACGCAAAC	8.0	109.0	0.0404519569728916	0.5250415154902348
GTACGCATCGATGCAGGC	8.0	109.0	0.0404519569728916	0.5250415154902348
GCACGCGTCGATGCACGC	7.0	109.0	0.0353954623512802	0.5250415154902348
GCATGCATCGACACATGC	7.0	109.0	0.0353954623512802	0.5250415154902348
GCGTGCCTCGATACATGC	7.0	109.0	0.0353954623512802	0.5250415154902348
GGGCGCATCGAAACATGC	7.0	109.0	0.0353954623512802	0.5250415154902348
GCACGCATCGATGCAATC	6.0	109.0	0.0303389677296687	0.5250415154902348
GCGGGCATCGATGCGGGC	6.0	109.0	0.0303389677296687	0.5250415154902348
GGTCGCATCGATGCATGC	6.0	109.0	0.0303389677296687	0.5250415154902348
GCAACCATCGAGGCACGC	5.0	109.0	0.0252824731080572	0.5250415154902348
GCCGCCATCGACGGCAAC	5.0	109.0	0.0252824731080572	0.5250415154902348
GCCTGCATCGACACAGGC	5.0	109.0	0.0252824731080572	0.5250415154902348
GCCTGTATCGATGCATGC	5.0	109.0	0.0252824731080572	0.5250415154902348
GCGTGCTTCGATACACGC	5.0	109.0	0.0252824731080572	0.5250415154902348
ATGTGCATCGATGCATGC	4.0	109.0	0.0202259784864458	0.5250415154902348
GCATGTGTCGATGCATGC	4.0	109.0	0.0202259784864458	0.5250415154902348
GCCGGCATCGAGGCACGC	4.0	109.0	0.0202259784864458	0.5250415154902348
GCGTGCATCGATGCAGAC	4.0	109.0	0.0202259784864458	0.5250415154902348
GCGTGGTTCGATGCACAC	4.0	109.0	0.0202259784864458	0.5250415154902348
GTGTGCATCGATACATGC	4.0	109.0	0.0202259784864458	0.5250415154902348
GCACGCCTCGATGCAGGC	3.0	109.0	0.0151694838648343	0.5250415154902348
GCATGCATCGAGGGATGC	3.0	109.0	0.0151694838648343	0.5250415154902348
GCGTGCATCGAGGCACGT	3.0	109.0	0.0151694838648343	0.5250415154902348
GCGTGCATCGATGCGCCT	2.0	109.0	0.0101129892432229	0.5250415154902348
GCGCGGTTCGAGGCGCGC	1.0	109.0	0.0050564946216114	0.5250415154902348
GCTCGCATCGATACACGC	1.0	109.0	0.0050564946216114	0.5250415154902348
GCGTGGTTCGAAAACAAC	22.0	108.0	0.1112428816754521	0.5202246208527097
GCGGCCTTCGACAACAAC	20.0	108.0	0.1011298924322291	0.5202246208527097
GGCCGCATCGACACAAAC	20.0	108.0	0.1011298924322291	0.5202246208527097
GCATGCATCGATGCATCC	18.0	108.0	0.0910169031890062	0.5202246208527097
GCCGCAATCGACGCAAAC	18.0	108.0	0.0910169031890062	0.5202246208527097
GCGTGCCTCGACGACAAC	18.0	108.0	0.0910169031890062	0.5202246208527097
GCCGCCATCGACACAAAC	17.0	108.0	0.0859604085673948	0.5202246208527097
GGGGGCATCGAAAACAAC	17.0	108.0	0.0859604085673948	0.5202246208527097
GCGGCATTCGAGGGCAAC	14.0	108.0	0.0707909247025604	0.5202246208527097
GCGCGTATCGACAACAGC	13.0	108.0	0.0657344300809489	0.5202246208527097
GCGGCAATCGACGTAAAC	13.0	108.0	0.0657344300809489	0.5202246208527097
GCTGTTGTCGACAACAGC	13.0	108.0	0.0657344300809489	0.5202246208527097
GGCGGCATCGAAACAAAC	13.0	108.0	0.0657344300809489	0.5202246208527097
GGGGCATTCGAGGCAAAC	13.0	108.0	0.0657344300809489	0.5202246208527097
GTGGCCATCGACCACAAC	13.0	108.0	0.0657344300809489	0.5202246208527097
GTTTGTATCGATGCACGC	13.0	108.0	0.0657344300809489	0.5202246208527097
GCTGTTGTCGACAGCAAC	12.0	108.0	0.0606779354593375	0.5202246208527097
GCATCCATCGATGCACGC	11.0	108.0	0.055621440837726	0.5202246208527097
GTTTGTGTCGAGGCACGC	11.0	108.0	0.055621440837726	0.5202246208527097
GCAGGCCTCGACAACAAC	10.0	108.0	0.0505649462161145	0.5202246208527097
GTTTGCATCGATGCATGC	10.0	108.0	0.0505649462161145	0.5202246208527097
GCGCGCATCGAACAATGC	9.0	108.0	0.0455084515945031	0.5202246208527097
GCGGGCATCGAGGCGCGC	9.0	108.0	0.0455084515945031	0.5202246208527097
GCGTGTATCGATGCAACC	9.0	108.0	0.0455084515945031	0.5202246208527097
GCGTGCATCGAACGATGC	8.0	108.0	0.0404519569728916	0.5202246208527097
ACGTGCATCGAGGCACGC	7.0	108.0	0.0353954623512802	0.5202246208527097
GCACGCATCGATGCCGGC	7.0	108.0	0.0353954623512802	0.5202246208527097
GCATGCATCGAAACACGC	7.0	108.0	0.0353954623512802	0.5202246208527097
GCGTGCATCGAGGCAAGC	7.0	108.0	0.0353954623512802	0.5202246208527097
ATCGGCATCGATGCACGC	6.0	108.0	0.0303389677296687	0.5202246208527097
GCCGGCATCGATGCGGGC	6.0	108.0	0.0303389677296687	0.5202246208527097
GCGTGCATCGAGGCACAT	6.0	108.0	0.0303389677296687	0.5202246208527097
GTTTGGGTCGATGGCCAC	6.0	108.0	0.0303389677296687	0.5202246208527097
ATGTGTATCGATGCACGC	5.0	108.0	0.0252824731080572	0.5202246208527097
GCCGGTATCGATGCAGGC	5.0	108.0	0.0252824731080572	0.5202246208527097
GCGTGGTTCGATACATGC	5.0	108.0	0.0252824731080572	0.5202246208527097
GCATGTATCGATGCGCGC	4.0	108.0	0.0202259784864458	0.5202246208527097
GCCTGCCTCGAACCACGC	4.0	108.0	0.0202259784864458	0.5202246208527097
GCGTGCATCGATACGCCC	4.0	108.0	0.0202259784864458	0.5202246208527097
GCTTGCATCGATGCATAC	4.0	108.0	0.0202259784864458	0.5202246208527097
GCATCGTTCGAGGCGCAC	3.0	108.0	0.0151694838648343	0.5202246208527097
GCATGCATCGATGCCAGC	3.0	108.0	0.0151694838648343	0.5202246208527097
GCATTCATCGAGGCACGC	3.0	108.0	0.0151694838648343	0.5202246208527097
GCCTGCATCGAGGCACAA	3.0	108.0	0.0151694838648343	0.5202246208527097
GCCTGTGTCGATGCAGGC	2.0	108.0	0.0101129892432229	0.5202246208527097
GTGTGTATCGATGCACCC	2.0	108.0	0.0101129892432229	0.5202246208527097
GTCTGTATCGATGCACGC	1.0	108.0	0.0050564946216114	0.5202246208527097
GTTCGCATCGATGCAGGC	1.0	108.0	0.0050564946216114	0.5202246208527097
GTTTGCGTCGATGCAAAC	19.0	107.0	0.0960733978106177	0.5154077262151846
ACGGCCATCGACGTAAAC	18.0	107.0	0.0910169031890062	0.5154077262151846
GGGGCATTCGACGTAAAC	17.0	107.0	0.0859604085673948	0.5154077262151846
GCGGCGTTCGAGGTAAAC	16.0	107.0	0.0809039139457833	0.5154077262151846
GGGGCATTCGATCACAAC	16.0	107.0	0.0809039139457833	0.5154077262151846
GCAGCCATCGACGTAAAC	14.0	107.0	0.0707909247025604	0.5154077262151846
CGCGCCTTCGACCACAAC	13.0	107.0	0.0657344300809489	0.5154077262151846
GCACGCCTCGATACAAAC	12.0	107.0	0.0606779354593375	0.5154077262151846
GCGGCATTCGAGGTACAC	12.0	107.0	0.0606779354593375	0.5154077262151846
GCGGCCATCGAGCACAAC	12.0	107.0	0.0606779354593375	0.5154077262151846
GGGTGCATCGAAACCAAC	12.0	107.0	0.0606779354593375	0.5154077262151846
GCGCGCATCGAAGCATAC	11.0	107.0	0.055621440837726	0.5154077262151846
GCGTGCATCGAAGCAAAC	11.0	107.0	0.055621440837726	0.5154077262151846
GCGTGCATCGAGTGATGC	11.0	107.0	0.055621440837726	0.5154077262151846
GCGTGCCTCGACACAAAC	11.0	107.0	0.055621440837726	0.5154077262151846
GCATGTTTCGAGGCACAC	10.0	107.0	0.0505649462161145	0.5154077262151846
GCGCGCATCGATGAATGC	10.0	107.0	0.0505649462161145	0.5154077262151846
GTGTTGGTCGACGCCAAC	10.0	107.0	0.0505649462161145	0.5154077262151846
CGCGCCTTCGACGTCAAC	9.0	107.0	0.0455084515945031	0.5154077262151846
GCCGCAATCGACACAAAC	9.0	107.0	0.0455084515945031	0.5154077262151846
GCGTGCATCGATGCCAAC	9.0	107.0	0.0455084515945031	0.5154077262151846
GCATGCATCGACGCATAC	8.0	107.0	0.0404519569728916	0.5154077262151846
AAGTGTATCGATGCACGC	7.0	107.0	0.0353954623512802	0.5154077262151846
CCGCGCCTCGATGCACGC	7.0	107.0	0.0353954623512802	0.5154077262151846
GCATGCATCGATGCAGAC	7.0	107.0	0.0353954623512802	0.5154077262151846
GCGGGTATCGATGCACGC	7.0	107.0	0.0353954623512802	0.5154077262151846
GCGTGCATCGAAACATGC	7.0	107.0	0.0353954623512802	0.5154077262151846
GCTGCCTTCGACGCAAAC	7.0	107.0	0.0353954623512802	0.5154077262151846
GGGTGCATCGAAGCACGC	7.0	107.0	0.0353954623512802	0.5154077262151846
GCAAGTATCGATGCACGC	6.0	107.0	0.0303389677296687	0.5154077262151846
GTGTGCATCGATACACGC	6.0	107.0	0.0303389677296687	0.5154077262151846
GCATGCATCGATGCTCGC	5.0	107.0	0.0252824731080572	0.5154077262151846
GTTTGGGTCGATGGCACC	5.0	107.0	0.0252824731080572	0.5154077262151846
AATCGCATCGATGCACGC	4.0	107.0	0.0202259784864458	0.5154077262151846
AGGCGCATCGATGCATGC	4.0	107.0	0.0202259784864458	0.5154077262151846
CGCGCATTCGACCACGCG	4.0	107.0	0.0202259784864458	0.5154077262151846
GCATGTATCGAGGCGCGC	4.0	107.0	0.0202259784864458	0.5154077262151846
GCCCGCATCGATGCACAT	4.0	107.0	0.0202259784864458	0.5154077262151846
GCCTGCATCGAAACAGGC	4.0	107.0	0.0202259784864458	0.5154077262151846
GCGCGCATCGATGCGGAT	4.0	107.0	0.0202259784864458	0.5154077262151846
GCGCGCCTCGATGCACCC	4.0	107.0	0.0202259784864458	0.5154077262151846
GCGTGTATCGAGGCGCGC	4.0	107.0	0.0202259784864458	0.5154077262151846
GAACGCATCGATGCATGC	3.0	107.0	0.0151694838648343	0.5154077262151846
GCCTGCATCGATGGATGC	3.0	107.0	0.0151694838648343	0.5154077262151846
GCGCGCATCGATAGTGGC	3.0	107.0	0.0151694838648343	0.5154077262151846
GGTTGCATCGAGGCACGC	3.0	107.0	0.0151694838648343	0.5154077262151846
GCACGCCTCGAAGCAGGC	2.0	107.0	0.0101129892432229	0.5154077262151846
GCATGCGTCGATGCAGGC	2.0	107.0	0.0101129892432229	0.5154077262151846
GCCAGCATCGAAGCATGC	2.0	107.0	0.0101129892432229	0.5154077262151846
GCCTGCATCGAGGCGGGC	2.0	107.0	0.0101129892432229	0.5154077262151846
GCCTGGTTCGAGGCACAC	2.0	107.0	0.0101129892432229	0.5154077262151846
GTGCGCATCGATACACGC	2.0	107.0	0.0101129892432229	0.5154077262151846
GCAGCATTCGACCACGCA	1.0	107.0	0.0050564946216114	0.5154077262151846
GTTTGCATCGAGGCAAAC	27.0	106.0	0.1365253547835093	0.5105908315776595
GCGCGCATCGAGCACAAC	24.0	106.0	0.121355870918675	0.5105908315776595
GCGCGCATCGAAAGCAAC	19.0	106.0	0.0960733978106177	0.5105908315776595
GCACGCATCGACGTAAAC	18.0	106.0	0.0910169031890062	0.5105908315776595
GCGCGCCTCGAAACCAAC	18.0	106.0	0.0910169031890062	0.5105908315776595
GGGGCAATCGACGCAAAC	18.0	106.0	0.0910169031890062	0.5105908315776595
GCATGCATCGAAACACAC	15.0	106.0	0.0758474193241718	0.5105908315776595
CGGGGCATCGAAACAAAC	14.0	106.0	0.0707909247025604	0.5105908315776595
GAATGCATCGATGCACGC	14.0	106.0	0.0707909247025604	0.5105908315776595
GCGGCCTTCGAGCACAAC	14.0	106.0	0.0707909247025604	0.5105908315776595
GGGGCATTCGACGTCAAC	14.0	106.0	0.0707909247025604	0.5105908315776595
GTTTGTATCGATGTAAAC	14.0	106.0	0.0707909247025604	0.5105908315776595
GCATGTATCGACGACAAC	13.0	106.0	0.0657344300809489	0.5105908315776595
GCGCATCTCGAATGCGCA	13.0	106.0	0.0657344300809489	0.5105908315776595
GGGTGCATCGACGCAAAC	13.0	106.0	0.0657344300809489	0.5105908315776595
AGCGCATTCGAGGGCAAC	12.0	106.0	0.0606779354593375	0.5105908315776595
GCGCGCCTCGATAACAAC	12.0	106.0	0.0606779354593375	0.5105908315776595
GCGTGGTTCGAGGCAAAC	12.0	106.0	0.0606779354593375	0.5105908315776595
GCGTGTATCGAAACACGC	12.0	106.0	0.0606779354593375	0.5105908315776595
GCATGCTTCGATGCATAC	11.0	106.0	0.055621440837726	0.5105908315776595
GCACGCATCGATGCACCT	10.0	106.0	0.0505649462161145	0.5105908315776595
CGTTGCATCGATGCACGC	9.0	106.0	0.0455084515945031	0.5105908315776595
GCCTGTATCGATGCAAAC	9.0	106.0	0.0455084515945031	0.5105908315776595
CGCGGCATCGATGCACGC	8.0	106.0	0.0404519569728916	0.5105908315776595
GCGCGCCTCGACGCATAC	8.0	106.0	0.0404519569728916	0.5105908315776595
GTGTGTATCGATGCATAC	7.0	106.0	0.0353954623512802	0.5105908315776595
CGTGGCATCGATGCACGC	6.0	106.0	0.0303389677296687	0.5105908315776595
GAGTGCATCGATGCATGC	6.0	106.0	0.0303389677296687	0.5105908315776595
GCGTGCATCGATACATGC	6.0	106.0	0.0303389677296687	0.5105908315776595
GCATGCTTCGAAGCATGC	5.0	106.0	0.0252824731080572	0.5105908315776595
GCGCGCATCGAGTGTGGC	5.0	106.0	0.0252824731080572	0.5105908315776595
AGGTGTATCGATGCATGC	4.0	106.0	0.0202259784864458	0.5105908315776595
GCCAGCCTCGATGCAGGC	4.0	106.0	0.0202259784864458	0.5105908315776595
GCCGCCTTCGACGGCAAC	4.0	106.0	0.0202259784864458	0.5105908315776595
GCGCGCCTCGAGGGATGC	4.0	106.0	0.0202259784864458	0.5105908315776595
GCGTGGTTCGAGGCACAC	4.0	106.0	0.0202259784864458	0.5105908315776595
GGTGGCATCGATGCAGGC	4.0	106.0	0.0202259784864458	0.5105908315776595
GTATGCATCGATGCGCAC	4.0	106.0	0.0202259784864458	0.5105908315776595
CAGTGCATCGATGCACGC	3.0	106.0	0.0151694838648343	0.5105908315776595
GCCCGTATCGATGCAGGC	3.0	106.0	0.0151694838648343	0.5105908315776595
GCGCGCCTCGACCAATGC	3.0	106.0	0.0151694838648343	0.5105908315776595
GCGCGCCTCGATTGAGGC	3.0	106.0	0.0151694838648343	0.5105908315776595
GGGTGCATCGATCCACGC	3.0	106.0	0.0151694838648343	0.5105908315776595
CCGCGCCTCGATGCATGC	2.0	106.0	0.0101129892432229	0.5105908315776595
GCATGTATCGAGGCAGGC	2.0	106.0	0.0101129892432229	0.5105908315776595
GCCCGCATCGAGGCAGGC	2.0	106.0	0.0101129892432229	0.5105908315776595
GCGGGCCTCGAAGCATGC	2.0	106.0	0.0101129892432229	0.5105908315776595
GGGTGCCTCGATGCATGC	1.0	106.0	0.0050564946216114	0.5105908315776595
GGCCGCCTCGAGGCAGGC	0.0	106.0	0.0	0.5105908315776595
GCCGGCATCGACAACAAC	24.0	105.0	0.121355870918675	0.5057739369401345
GCGGCATTCGAAGCAAAC	20.0	105.0	0.1011298924322291	0.5057739369401345
GGCGCCATCGACGTAAAC	20.0	105.0	0.1011298924322291	0.5057739369401345
GCGTGCATCGATGTAAAC	19.0	105.0	0.0960733978106177	0.5057739369401345
GCGTGCATCGAGGTAAAC	18.0	105.0	0.0910169031890062	0.5057739369401345
GCCGCAATCGAAACAAAC	16.0	105.0	0.0809039139457833	0.5057739369401345
GCGCGCATCGAAACCAAC	16.0	105.0	0.0809039139457833	0.5057739369401345
AGGTGCATCGATGCACCT	15.0	105.0	0.0758474193241718	0.5057739369401345
TGCGCCATCGACGCAAAC	15.0	105.0	0.0758474193241718	0.5057739369401345
GCGCGTATCGACAACAAC	14.0	105.0	0.0707909247025604	0.5057739369401345
GTCGCCATCGACGCAAAC	14.0	105.0	0.0707909247025604	0.5057739369401345
GCAGCATTCGACACAAAC	13.0	105.0	0.0657344300809489	0.5057739369401345
GCGCGTATCGACAACACC	13.0	105.0	0.0657344300809489	0.5057739369401345
GCGGCATTCGATGACAAC	13.0	105.0	0.0657344300809489	0.5057739369401345
GCGTGCCTCGATACAAAC	13.0	105.0	0.0657344300809489	0.5057739369401345
GCCGCCATCGACGTAAAC	12.0	105.0	0.0606779354593375	0.5057739369401345
GCGGCCATCGACGCCAAC	12.0	105.0	0.0606779354593375	0.5057739369401345
AGTGGCATCGATGCACGC	11.0	105.0	0.055621440837726	0.5057739369401345
GCATGCATCGATGCATTC	11.0	105.0	0.055621440837726	0.5057739369401345
GATCGCATCGATGCACGC	10.0	105.0	0.0505649462161145	0.5057739369401345
GCAGCCTTCGAGGCAAAC	10.0	105.0	0.0505649462161145	0.5057739369401345
GCGCGCATCGACACCAAC	10.0	105.0	0.0505649462161145	0.5057739369401345
GCGTGCCTCGAGGCTCGC	10.0	105.0	0.0505649462161145	0.5057739369401345
CGGGCATTCGAGGCAAAC	9.0	105.0	0.0455084515945031	0.5057739369401345
GCGGCATTCGACCCAAAC	9.0	105.0	0.0455084515945031	0.5057739369401345
GCGTGCATCGATGCATTC	9.0	105.0	0.0455084515945031	0.5057739369401345
GTCGGCATCGATGCATGC	9.0	105.0	0.0455084515945031	0.5057739369401345
AGGGGCATCGATGCACGC	8.0	105.0	0.0404519569728916	0.5057739369401345
GACGGCATCGATGCACGC	8.0	105.0	0.0404519569728916	0.5057739369401345
GCATGCCTCGATGCAAAC	8.0	105.0	0.0404519569728916	0.5057739369401345
GCGGGCCTCGAAGGATGC	8.0	105.0	0.0404519569728916	0.5057739369401345
GCGTGCATCGATACACAT	8.0	105.0	0.0404519569728916	0.5057739369401345
GCTTGCATCGATACACGC	8.0	105.0	0.0404519569728916	0.5057739369401345
GGCGCCATCGACCTAAAC	8.0	105.0	0.0404519569728916	0.5057739369401345
GTAGGCATCGATGCATGC	8.0	105.0	0.0404519569728916	0.5057739369401345
ACGGGCATCGATGCACGC	7.0	105.0	0.0353954623512802	0.5057739369401345
CGTGCCATCGACCACAAC	7.0	105.0	0.0353954623512802	0.5057739369401345
GCCCGCATCGATGCGAAC	7.0	105.0	0.0353954623512802	0.5057739369401345
GCCTGCATCGATGCGCCC	7.0	105.0	0.0353954623512802	0.5057739369401345
GGGCGCATCGAAGCATGC	7.0	105.0	0.0353954623512802	0.5057739369401345
GCATGGTTCGATGCACCC	6.0	105.0	0.0303389677296687	0.5057739369401345
GGTGCCATCGACCACAAC	6.0	105.0	0.0303389677296687	0.5057739369401345
AAATGCATCGATGCACGC	5.0	105.0	0.0252824731080572	0.5057739369401345
GCCTGCATCGATACACCC	5.0	105.0	0.0252824731080572	0.5057739369401345
GCGTGACTCGAGGCACGC	5.0	105.0	0.0252824731080572	0.5057739369401345
ACGGGCCTCGATGCATGC	4.0	105.0	0.0202259784864458	0.5057739369401345
GCATGCCTCGATCGAGGC	4.0	105.0	0.0202259784864458	0.5057739369401345
GCCTGTATCGATACACGC	4.0	105.0	0.0202259784864458	0.5057739369401345
GCGCGCGTCGATGCATGC	4.0	105.0	0.0202259784864458	0.5057739369401345
GCGGGCATCGAAACATGC	4.0	105.0	0.0202259784864458	0.5057739369401345
GCGGGCATCGAAGGATGC	4.0	105.0	0.0202259784864458	0.5057739369401345
GCTTGCATCGAGGCACGC	4.0	105.0	0.0202259784864458	0.5057739369401345
GGGCGCATCGAACCATGC	4.0	105.0	0.0202259784864458	0.5057739369401345
GGGTGTATCGATACACGC	4.0	105.0	0.0202259784864458	0.5057739369401345
CGCGGCATCGATGCATGC	3.0	105.0	0.0151694838648343	0.5057739369401345
GACGGCATCGATGCAGGC	3.0	105.0	0.0151694838648343	0.5057739369401345
GCCTGCATCGAGGCATAC	3.0	105.0	0.0151694838648343	0.5057739369401345
GCGTGGCTCGATGCACGC	3.0	105.0	0.0151694838648343	0.5057739369401345
AGGGGCATCGATGCATGC	2.0	105.0	0.0101129892432229	0.5057739369401345
GCATGCATCGAAACAGGC	2.0	105.0	0.0101129892432229	0.5057739369401345
GCATGCATCGAGGCCCAC	2.0	105.0	0.0101129892432229	0.5057739369401345
GCCGCCTTCGACCACGCA	2.0	105.0	0.0101129892432229	0.5057739369401345
GCCTGCATCGAGGCAGCC	2.0	105.0	0.0101129892432229	0.5057739369401345
GCGCGCATCGATCAATGC	2.0	105.0	0.0101129892432229	0.5057739369401345
GCGTGGTTCGATGCGCAC	2.0	105.0	0.0101129892432229	0.5057739369401345
CGCTGCATCGATGCAGGC	1.0	105.0	0.0050564946216114	0.5057739369401345
GCTCGCCTCGATGCATGC	1.0	105.0	0.0050564946216114	0.5057739369401345
GCATGCATCGATACCGGC	0.0	105.0	0.0	0.5057739369401345
GCGGCCATCGACGTCAAC	32.0	104.0	0.1618078278915666	0.5009570423026094
GCGGCCATCGAGGTAAAC	23.0	104.0	0.1162993762970635	0.5009570423026094
GGCGCAATCGACGCAAAC	22.0	104.0	0.1112428816754521	0.5009570423026094
GTTTGTATCGACGCAAAC	22.0	104.0	0.1112428816754521	0.5009570423026094
GCGTGCATCGACAACACC	21.0	104.0	0.1061863870538406	0.5009570423026094
GGCGCAATCGACACAAAC	21.0	104.0	0.1061863870538406	0.5009570423026094
ACGGCCTTCGACGTAAAC	19.0	104.0	0.0960733978106177	0.5009570423026094
GGGGCCATCGACGTAAAC	18.0	104.0	0.0910169031890062	0.5009570423026094
GTTGTGTTCGATCACAAC	18.0	104.0	0.0910169031890062	0.5009570423026094
CGGGCATTCGAGGTAAAC	17.0	104.0	0.0859604085673948	0.5009570423026094
GGCGCATTCGATGCAAAC	17.0	104.0	0.0859604085673948	0.5009570423026094
GTGCGCATCGACGCAAAC	17.0	104.0	0.0859604085673948	0.5009570423026094
CGGTTGTTCGACGCAAAC	16.0	104.0	0.0809039139457833	0.5009570423026094
GCGGTATTCGACGCAAAC	16.0	104.0	0.0809039139457833	0.5009570423026094
GACGCCATCGACCACAAC	15.0	104.0	0.0758474193241718	0.5009570423026094
GCATCGGTCGACAACAGC	15.0	104.0	0.0758474193241718	0.5009570423026094
GCGCGCCTCGACCACAAC	15.0	104.0	0.0758474193241718	0.5009570423026094
GCGGGCCTCGACACAAAC	15.0	104.0	0.0758474193241718	0.5009570423026094
GGCGCCATCGACACAAAC	15.0	104.0	0.0758474193241718	0.5009570423026094
GTTTGCATCGATGCACAC	15.0	104.0	0.0758474193241718	0.5009570423026094
GCGCGCATCGATGACAAC	14.0	104.0	0.0707909247025604	0.5009570423026094
GCAGGCATCGAAACAAAC	13.0	104.0	0.0657344300809489	0.5009570423026094
GCATGCATCGATGCGCAT	13.0	104.0	0.0657344300809489	0.5009570423026094
GGGGCATTCGACGCCAAC	13.0	104.0	0.0657344300809489	0.5009570423026094
GCACGCATCGATACAAAC	12.0	104.0	0.0606779354593375	0.5009570423026094
GCACGCCTCGAAACAAAC	12.0	104.0	0.0606779354593375	0.5009570423026094
CAGGCCATCGACGCAAAC	10.0	104.0	0.0505649462161145	0.5009570423026094
GCATGCCTCGAGGGATGC	10.0	104.0	0.0505649462161145	0.5009570423026094
GCGTCGTTCGACGCACGC	10.0	104.0	0.0505649462161145	0.5009570423026094
GACCGCATCGATGCAGGC	9.0	104.0	0.0455084515945031	0.5009570423026094
GCATGCATCGAAGCAGGC	9.0	104.0	0.0455084515945031	0.5009570423026094
GCCTGCATCGATGCAATC	9.0	104.0	0.0455084515945031	0.5009570423026094
GCGGCATTCGACGGCAAC	9.0	104.0	0.0455084515945031	0.5009570423026094
GCGGCCATCGACCCAAAC	9.0	104.0	0.0455084515945031	0.5009570423026094
GCCAGCATCGATGCAACT	8.0	104.0	0.0404519569728916	0.5009570423026094
GCGCGTATCGATACACAC	8.0	104.0	0.0404519569728916	0.5009570423026094
GCGTGCATCGATGCAACG	8.0	104.0	0.0404519569728916	0.5009570423026094
GGGTGCATCGATGCGCAC	8.0	104.0	0.0404519569728916	0.5009570423026094
AGGTGCATCGATGCACAT	7.0	104.0	0.0353954623512802	0.5009570423026094
CGGGCATTCGACCACAAC	7.0	104.0	0.0353954623512802	0.5009570423026094
GCATGCATCGAAACAAGC	7.0	104.0	0.0353954623512802	0.5009570423026094
GCCAGCATCGATACACAC	7.0	104.0	0.0353954623512802	0.5009570423026094
GCCGGTATCGATGCATGC	7.0	104.0	0.0353954623512802	0.5009570423026094
GCGCGCATCGAGGCGCGA	7.0	104.0	0.0353954623512802	0.5009570423026094
GGATGCATCGATGGATGC	7.0	104.0	0.0353954623512802	0.5009570423026094
CGGCGCATCGAGGGATGC	6.0	104.0	0.0303389677296687	0.5009570423026094
GCATGCATCGAGGCACCC	6.0	104.0	0.0303389677296687	0.5009570423026094
GCCAGTATCGATGCATGC	6.0	104.0	0.0303389677296687	0.5009570423026094
GCGCGCATCGATGGTGGC	6.0	104.0	0.0303389677296687	0.5009570423026094
GCGGGCATCGATACATGC	6.0	104.0	0.0303389677296687	0.5009570423026094
GTGTGTATCGAGGCACGC	6.0	104.0	0.0303389677296687	0.5009570423026094
CTGTGCATCGATGCACGC	5.0	104.0	0.0252824731080572	0.5009570423026094
GCATGCCTCGAACGAGGC	5.0	104.0	0.0252824731080572	0.5009570423026094
GCCAGCATCGAGGCGCGC	5.0	104.0	0.0252824731080572	0.5009570423026094
GCGCGCATCGATGCACTC	5.0	104.0	0.0252824731080572	0.5009570423026094
GCGTGTATCGATACACAC	5.0	104.0	0.0252824731080572	0.5009570423026094
GCCGCATTCGAGGTACAC	4.0	104.0	0.0202259784864458	0.5009570423026094
GCCGGCCTCGATGCATGC	4.0	104.0	0.0202259784864458	0.5009570423026094
GCGCGCATCGAGGCGAGC	4.0	104.0	0.0202259784864458	0.5009570423026094
GCGTGTATCGATGCGGGC	4.0	104.0	0.0202259784864458	0.5009570423026094
GCTCGCATCGATGCGCGC	4.0	104.0	0.0202259784864458	0.5009570423026094
GTTTAGGTCGATGGCGCC	4.0	104.0	0.0202259784864458	0.5009570423026094
CATGCCATCGACGCAAAC	3.0	104.0	0.0151694838648343	0.5009570423026094
GCCTGCCTCGAGGCATGC	3.0	104.0	0.0151694838648343	0.5009570423026094
GCGAGCATCGATGCATAC	3.0	104.0	0.0151694838648343	0.5009570423026094
GCGCGCATCGATGCCTGC	3.0	104.0	0.0151694838648343	0.5009570423026094
GCGTGCATCGATGCGGTC	3.0	104.0	0.0151694838648343	0.5009570423026094
GCCTGCATCGATACGGGC	2.0	104.0	0.0101129892432229	0.5009570423026094
GCGTGCATCGATGCGGAC	2.0	104.0	0.0101129892432229	0.5009570423026094
GGCCGCCTCGATGCACGC	2.0	104.0	0.0101129892432229	0.5009570423026094
GGGGGCATCGATGCAGGC	2.0	104.0	0.0101129892432229	0.5009570423026094
AGGTGCATCGATACAGGC	1.0	104.0	0.0050564946216114	0.5009570423026094
CGGCGCATCGATGCATGC	1.0	104.0	0.0050564946216114	0.5009570423026094
GCACGCCTCGAGGCGCGC	1.0	104.0	0.0050564946216114	0.5009570423026094
GCATGCATCGAGGCGGGC	0.0	104.0	0.0	0.5009570423026094
GCCCGCCTCGATACAGGC	0.0	104.0	0.0	0.5009570423026094
GCCTGTATCGAGGCATGC	0.0	104.0	0.0	0.5009570423026094
GCGTGCCTCGAACCATGC	0.0	104.0	0.0	0.5009570423026094
GGCCGCCTCGAACCACGC	0.0	104.0	0.0	0.5009570423026094
GCAGGCATCGACAACAAC	24.0	103.0	0.121355870918675	0.4961401476650843
GCGCGCATCGATCACAAC	23.0	103.0	0.1162993762970635	0.4961401476650843
CACGCCATCGACGTAAAC	22.0	103.0	0.1112428816754521	0.4961401476650843
AGCGCATTCGACGCAAAC	21.0	103.0	0.1061863870538406	0.4961401476650843
GGTGCATTCGACGCAAAC	20.0	103.0	0.1011298924322291	0.4961401476650843
GTGTGCATCGATGCGCAC	18.0	103.0	0.0910169031890062	0.4961401476650843
GCCGCCTTCGAGCACAAC	17.0	103.0	0.0859604085673948	0.4961401476650843
GCGCGCATCGATGCCAAC	17.0	103.0	0.0859604085673948	0.4961401476650843
CACGCATTCGAGGCAAAC	16.0	103.0	0.0809039139457833	0.4961401476650843
GAGGCATTCGACGCAAAC	15.0	103.0	0.0758474193241718	0.4961401476650843
GCCGCCTTCGACGTCAAC	15.0	103.0	0.0758474193241718	0.4961401476650843
GCGGGCATCGAGACAAAC	15.0	103.0	0.0758474193241718	0.4961401476650843
GCGTGCATCGAGACAAAC	15.0	103.0	0.0758474193241718	0.4961401476650843
GAGTGCATCGATGCAAAC	14.0	103.0	0.0707909247025604	0.4961401476650843
GCATGCATCGATGACAAC	14.0	103.0	0.0707909247025604	0.4961401476650843
GCGGCATTCGATGTAAAC	14.0	103.0	0.0707909247025604	0.4961401476650843
GGTTGCATCGATGCACAC	14.0	103.0	0.0707909247025604	0.4961401476650843
AACGCCATCGACGCAAAC	12.0	103.0	0.0606779354593375	0.4961401476650843
CACGCCATCGACCACAAC	12.0	103.0	0.0606779354593375	0.4961401476650843
GCGCGCATCGATGCAACA	12.0	103.0	0.0606779354593375	0.4961401476650843
GCGGCATTCGATGGCAAC	12.0	103.0	0.0606779354593375	0.4961401476650843
GCCGCATTCGACAACAAC	11.0	103.0	0.055621440837726	0.4961401476650843
GCGCGCATCGAAGCGCGC	11.0	103.0	0.055621440837726	0.4961401476650843
GCGTGCATCGACAACAGC	11.0	103.0	0.055621440837726	0.4961401476650843
GGCGCATTCGACACCAAC	11.0	103.0	0.055621440837726	0.4961401476650843
CGCGCCATCGACCACAAC	10.0	103.0	0.0505649462161145	0.4961401476650843
GCCGCAATCGACGTAAAC	10.0	103.0	0.0505649462161145	0.4961401476650843
GCGCGCATCGAGTGATGC	10.0	103.0	0.0505649462161145	0.4961401476650843
GCGGCATTCGACACTAAC	10.0	103.0	0.0505649462161145	0.4961401476650843
GCGTGGGTCGACAACACC	10.0	103.0	0.0505649462161145	0.4961401476650843
GCGCGCATCGAAAACAGC	9.0	103.0	0.0455084515945031	0.4961401476650843
GCGCGCATCGATGCAACG	9.0	103.0	0.0455084515945031	0.4961401476650843
GCGCGCATCGATGCTTGC	9.0	103.0	0.0455084515945031	0.4961401476650843
GCGGGCATCGAATGATGC	9.0	103.0	0.0455084515945031	0.4961401476650843
GGGTGCATCGATGCAACC	9.0	103.0	0.0455084515945031	0.4961401476650843
GCGTGCATCGATGCCCAC	8.0	103.0	0.0404519569728916	0.4961401476650843
GATCGCATCGATGCATGC	7.0	103.0	0.0353954623512802	0.4961401476650843
GCACGCATCGAAGCACGC	6.0	103.0	0.0303389677296687	0.4961401476650843
GCATGCGTCGAACCATGC	6.0	103.0	0.0303389677296687	0.4961401476650843
GCGCGCCTCGATACAGGC	6.0	103.0	0.0303389677296687	0.4961401476650843
GCGTGCATCGACACATGC	6.0	103.0	0.0303389677296687	0.4961401476650843
GGGTGCATCGATGCAAGC	6.0	103.0	0.0303389677296687	0.4961401476650843
GCCTGCATCGAAACATGC	5.0	103.0	0.0252824731080572	0.4961401476650843
GCCTGCTTCGAGGCACAC	5.0	103.0	0.0252824731080572	0.4961401476650843
AAGCGCATCGATGCAGGC	4.0	103.0	0.0202259784864458	0.4961401476650843
ATCCGCATCGATGCACGC	4.0	103.0	0.0202259784864458	0.4961401476650843
CCGCGCCTCGAGGCACGC	4.0	103.0	0.0202259784864458	0.4961401476650843
GAGTGCCTCGATGCACGC	4.0	103.0	0.0202259784864458	0.4961401476650843
GCCACGTTCGAGGCACGC	4.0	103.0	0.0202259784864458	0.4961401476650843
GCCAGCATCGATGCAACC	4.0	103.0	0.0202259784864458	0.4961401476650843
GCGTGTATCGATGCGCAC	4.0	103.0	0.0202259784864458	0.4961401476650843
GGTGCATTCGACCACGCA	4.0	103.0	0.0202259784864458	0.4961401476650843
CCCGCCATCGACGCCAAC	3.0	103.0	0.0151694838648343	0.4961401476650843
GCGCGCGTCGAAGCACGC	3.0	103.0	0.0151694838648343	0.4961401476650843
GCGTGCCTCGATAGTGGC	3.0	103.0	0.0151694838648343	0.4961401476650843
GGGGGCCTCGATGCACGC	3.0	103.0	0.0151694838648343	0.4961401476650843
GCACGCATCGATGCCTGC	2.0	103.0	0.0101129892432229	0.4961401476650843
GCCAGCATCGAACCACGC	2.0	103.0	0.0101129892432229	0.4961401476650843
GCCCGCATCGATACGCGC	2.0	103.0	0.0101129892432229	0.4961401476650843
GCCTCCTTCGAGGCACGC	2.0	103.0	0.0101129892432229	0.4961401476650843
GCGCGCATCGAACGAGGC	2.0	103.0	0.0101129892432229	0.4961401476650843
GCGTGCCTCGAACCAGGC	2.0	103.0	0.0101129892432229	0.4961401476650843
GGCGCCATCGACCACGCA	2.0	103.0	0.0101129892432229	0.4961401476650843
GGGCGCCTCGAGGCACGC	2.0	103.0	0.0101129892432229	0.4961401476650843
CGGCGCCTCGATGCAGGC	1.0	103.0	0.0050564946216114	0.4961401476650843
GCGCGCCTCGATCGTGGC	1.0	103.0	0.0050564946216114	0.4961401476650843
GCCAGCATCGATGCCGGC	0.0	103.0	0.0	0.4961401476650843
GCGTGCGTCGACGCAAAC	38.0	102.0	0.1921467956212354	0.4913232530275592
GCGGCAATCGACAACAAC	26.0	102.0	0.1314688601618979	0.4913232530275592
GGGCGCATCGACAACAAC	26.0	102.0	0.1314688601618979	0.4913232530275592
GCGGCATTCGATACAAAC	24.0	102.0	0.121355870918675	0.4913232530275592
GCGGGCCTCGACGCAAAC	23.0	102.0	0.1162993762970635	0.4913232530275592
GCGTTTGTCGACGCAAAC	19.0	102.0	0.0960733978106177	0.4913232530275592
GGTGTTGTCGACAACACT	19.0	102.0	0.0960733978106177	0.4913232530275592
ACGCGCATCGACACAAAC	18.0	102.0	0.0910169031890062	0.4913232530275592
GCATGCCTCGACGCAAAC	17.0	102.0	0.0859604085673948	0.4913232530275592
GCGTGCATCGACAACACG	16.0	102.0	0.0809039139457833	0.4913232530275592
GTTTGGGTCGAAGGCCGC	16.0	102.0	0.0809039139457833	0.4913232530275592
GCGCGCATCGAAAACACC	15.0	102.0	0.0758474193241718	0.4913232530275592
CGGGCCTTCGACGCAAAC	14.0	102.0	0.0707909247025604	0.4913232530275592
GCGGCATTCGAAACAACA	14.0	102.0	0.0707909247025604	0.4913232530275592
GCGTGTTTCGACAAACAC	14.0	102.0	0.0707909247025604	0.4913232530275592
GGGCGCATCGATGCGCAC	14.0	102.0	0.0707909247025604	0.4913232530275592
CGCGCATTCGAGGGCAAC	13.0	102.0	0.0657344300809489	0.4913232530275592
GTGTTGTTCGACGGCAAC	13.0	102.0	0.0657344300809489	0.4913232530275592
GCCCGCATCGATGCGCCC	12.0	102.0	0.0606779354593375	0.4913232530275592
GCGGCCATCGAGAACAAC	11.0	102.0	0.055621440837726	0.4913232530275592
GGTGTTGTCGATTGTTAC	11.0	102.0	0.055621440837726	0.4913232530275592
GGTTGTATCGATGCATGC	11.0	102.0	0.055621440837726	0.4913232530275592
AGCCGCATCGATGCACGC	10.0	102.0	0.0505649462161145	0.4913232530275592
GCATGCATCGAAAGATGC	10.0	102.0	0.0505649462161145	0.4913232530275592
GCATGCATCGATACATAC	10.0	102.0	0.0505649462161145	0.4913232530275592
GGCGCCTTCGACCACAAC	10.0	102.0	0.0505649462161145	0.4913232530275592
GTTTGCATCGATGCAAGC	10.0	102.0	0.0505649462161145	0.4913232530275592
CGCGCAATCGACACAAAC	9.0	102.0	0.0455084515945031	0.4913232530275592
GCCTGCATCGATGCAACT	9.0	102.0	0.0455084515945031	0.4913232530275592
GCGCGCATCGATAACAAC	9.0	102.0	0.0455084515945031	0.4913232530275592
GCGCGCATCGATAGATGC	9.0	102.0	0.0455084515945031	0.4913232530275592
GCGCGCCTCGACAACACA	9.0	102.0	0.0455084515945031	0.4913232530275592
GCGTGCCTCGAAGGATGC	9.0	102.0	0.0455084515945031	0.4913232530275592
GCTCGCATCGATGCATAC	9.0	102.0	0.0455084515945031	0.4913232530275592
CGTGTTTTCGACAACAAC	8.0	102.0	0.0404519569728916	0.4913232530275592
GAATGCATCGATGCATGC	7.0	102.0	0.0353954623512802	0.4913232530275592
GCATGCCTCGAACAATGC	7.0	102.0	0.0353954623512802	0.4913232530275592
GCATGGTTCGATGCATAC	7.0	102.0	0.0353954623512802	0.4913232530275592
GCGTGCATCGACCCACGC	7.0	102.0	0.0353954623512802	0.4913232530275592
GCGTGCATCGAGGGATGC	7.0	102.0	0.0353954623512802	0.4913232530275592
GGGGGCCTCGATGCATGC	7.0	102.0	0.0353954623512802	0.4913232530275592
GCATGCCTCGATGGAGGC	6.0	102.0	0.0303389677296687	0.4913232530275592
GCCTGCATCGATGCAACC	6.0	102.0	0.0303389677296687	0.4913232530275592
GCGCGCCTCGAATCACGC	6.0	102.0	0.0303389677296687	0.4913232530275592
GCGTGTATCGAGGCGCAC	6.0	102.0	0.0303389677296687	0.4913232530275592
CGGGCCATCGACCCAAAC	5.0	102.0	0.0252824731080572	0.4913232530275592
GGGTGCATCGATGCACCC	5.0	102.0	0.0252824731080572	0.4913232530275592
CAGCGCATCGATGCATGC	4.0	102.0	0.0202259784864458	0.4913232530275592
GCAGGTATCGATGCACGC	4.0	102.0	0.0202259784864458	0.4913232530275592
GCATCCGTCGAGGCATGC	4.0	102.0	0.0202259784864458	0.4913232530275592
GCCTGTATCGATGCCCGC	4.0	102.0	0.0202259784864458	0.4913232530275592
GCGCGCCTCGACCCACGC	4.0	102.0	0.0202259784864458	0.4913232530275592
GCGCGCCTCGATACATGC	4.0	102.0	0.0202259784864458	0.4913232530275592
AACTGCATCGATGCAGGC	3.0	102.0	0.0151694838648343	0.4913232530275592
ACGCGCCTCGATGCAGGC	3.0	102.0	0.0151694838648343	0.4913232530275592
AGGTGCATCGAACCAGGC	3.0	102.0	0.0151694838648343	0.4913232530275592
CGTGCCATCGACGCCAAC	3.0	102.0	0.0151694838648343	0.4913232530275592
GCATCTGTCGAGGCACGC	3.0	102.0	0.0151694838648343	0.4913232530275592
GCATGCATCGAACGTGGC	3.0	102.0	0.0151694838648343	0.4913232530275592
GCCAGCATCGATACATGC	3.0	102.0	0.0151694838648343	0.4913232530275592
GCCAGCCTCGAAGCAGGC	3.0	102.0	0.0151694838648343	0.4913232530275592
GCCGGCCTCGATGCAGGC	3.0	102.0	0.0151694838648343	0.4913232530275592
GCGCGCCTCGAAGGTGGC	3.0	102.0	0.0151694838648343	0.4913232530275592
GCGGCAATCGACCACGCA	3.0	102.0	0.0151694838648343	0.4913232530275592
GCGTGCATCGATGCGGCT	3.0	102.0	0.0151694838648343	0.4913232530275592
GCATCGTTCGAGGCAGGC	2.0	102.0	0.0101129892432229	0.4913232530275592
GCATGCTTCGAGGCAGGC	2.0	102.0	0.0101129892432229	0.4913232530275592
GCGTGGTTCGAGGCAGGC	2.0	102.0	0.0101129892432229	0.4913232530275592
GGGCGTATCGATGCAGGC	2.0	102.0	0.0101129892432229	0.4913232530275592
GCGTGCATCGATCCAGGC	1.0	102.0	0.0050564946216114	0.4913232530275592
GCCTGCATCGATACGAAC	0.0	102.0	0.0	0.4913232530275592
GCGCGCCTCGATCACAAC	30.0	101.0	0.1516948386483437	0.4865063583900341
GCGGCAATCGACACAAAC	29.0	101.0	0.1466383440267323	0.4865063583900341
CGTGTTGTCGACAACAAC	25.0	101.0	0.1264123655402864	0.4865063583900341
GCCGCATTCGACGCCAAC	21.0	101.0	0.1061863870538406	0.4865063583900341
ATGTGCATCGATGCAAAC	18.0	101.0	0.0910169031890062	0.4865063583900341
GCGCGCCTCGAGGTAAAC	18.0	101.0	0.0910169031890062	0.4865063583900341
AAGCGCATCGATGCGCAC	17.0	101.0	0.0859604085673948	0.4865063583900341
GCGTGTATCGAGGCAAAC	17.0	101.0	0.0859604085673948	0.4865063583900341
GCAGCATTCGATGCAAAC	15.0	101.0	0.0758474193241718	0.4865063583900341
CGCCGCCTCGACAACAAC	14.0	101.0	0.0707909247025604	0.4865063583900341
CCGGCATTCGACACAAAC	13.0	101.0	0.0657344300809489	0.4865063583900341
CGGCGCCTCGACAACAAC	13.0	101.0	0.0657344300809489	0.4865063583900341
GCCTGCATCGACAACAGC	13.0	101.0	0.0657344300809489	0.4865063583900341
GCCTGCATCGATGCCAAC	13.0	101.0	0.0657344300809489	0.4865063583900341
GCGTGCATCGACGCATAC	13.0	101.0	0.0657344300809489	0.4865063583900341
CCCGCCATCGACGCAAAC	12.0	101.0	0.0606779354593375	0.4865063583900341
GCGCATTTCGAATGCGCT	12.0	101.0	0.0606779354593375	0.4865063583900341
GCGGCCTTCGAAGCAAAC	12.0	101.0	0.0606779354593375	0.4865063583900341
CATGTTGTCGACAACACC	11.0	101.0	0.055621440837726	0.4865063583900341
CCCGCCATCGACCACAAC	11.0	101.0	0.055621440837726	0.4865063583900341
CGGGCATTCGACGCAAAC	11.0	101.0	0.055621440837726	0.4865063583900341
GCATGCATCGAGGCAACC	11.0	101.0	0.055621440837726	0.4865063583900341
AACGGCATCGATGCACGC	10.0	101.0	0.0505649462161145	0.4865063583900341
ACGCGCATCGAGGCACGC	10.0	101.0	0.0505649462161145	0.4865063583900341
GCGCGCATCGATACAAGC	10.0	101.0	0.0505649462161145	0.4865063583900341
GCGTGCCTCGAAGCAAAC	10.0	101.0	0.0505649462161145	0.4865063583900341
CGCGCCATCGACGTAAAC	9.0	101.0	0.0455084515945031	0.4865063583900341
GCGGCATTCGAGCCAAAC	9.0	101.0	0.0455084515945031	0.4865063583900341
GCGTGCATCGATGCGACC	9.0	101.0	0.0455084515945031	0.4865063583900341
GCACGCATCGATACGTGC	8.0	101.0	0.0404519569728916	0.4865063583900341
GCATTGTTCGAGGCATGC	8.0	101.0	0.0404519569728916	0.4865063583900341
GGGGCATTCGACCCAAAC	8.0	101.0	0.0404519569728916	0.4865063583900341
GCACGCATCGACGCATGC	7.0	101.0	0.0353954623512802	0.4865063583900341
GCATGCATCGATGCGGAC	7.0	101.0	0.0353954623512802	0.4865063583900341
GCATGCCTCGATGCATAC	7.0	101.0	0.0353954623512802	0.4865063583900341
GCATGCTTCGAGGCACAC	7.0	101.0	0.0353954623512802	0.4865063583900341
GCATGTATCGATGCGCCC	7.0	101.0	0.0353954623512802	0.4865063583900341
GCATGTGTCGATGCACGC	7.0	101.0	0.0353954623512802	0.4865063583900341
GCGTGTATCGATACAAGC	7.0	101.0	0.0353954623512802	0.4865063583900341
GCAGGCATCGAAGCATGC	6.0	101.0	0.0303389677296687	0.4865063583900341
GCAGGCATCGAGGCATGC	6.0	101.0	0.0303389677296687	0.4865063583900341
GCATGCATCGATACGCGC	6.0	101.0	0.0303389677296687	0.4865063583900341
GCGCGCATCGAGGCGCTA	6.0	101.0	0.0303389677296687	0.4865063583900341
GCGCGCATCGATGCGCTT	6.0	101.0	0.0303389677296687	0.4865063583900341
GGGTGCATCGATACACGC	6.0	101.0	0.0303389677296687	0.4865063583900341
ACCGGCATCGATGCATGC	5.0	101.0	0.0252824731080572	0.4865063583900341
AGCTGCATCGATGCACGC	5.0	101.0	0.0252824731080572	0.4865063583900341
AGTTGCATCGATGCATGC	5.0	101.0	0.0252824731080572	0.4865063583900341
GCAAGCATCGATGCGTGC	5.0	101.0	0.0252824731080572	0.4865063583900341
GCATGGTTCGATGCGCAC	5.0	101.0	0.0252824731080572	0.4865063583900341
GCCGCCATCGACCCCAAC	5.0	101.0	0.0252824731080572	0.4865063583900341
GCGTGTATCGATGCGCGC	5.0	101.0	0.0252824731080572	0.4865063583900341
ACCTGCATCGATGCACGC	4.0	101.0	0.0202259784864458	0.4865063583900341
ATTCGCATCGATGCACGC	4.0	101.0	0.0202259784864458	0.4865063583900341
GCATCGTTCGACGCACGC	4.0	101.0	0.0202259784864458	0.4865063583900341
GCCACCATCGAGGCACGC	4.0	101.0	0.0202259784864458	0.4865063583900341
GCCTGGTTCGAGGCAGGC	4.0	101.0	0.0202259784864458	0.4865063583900341
GCGTGCATCGATGAATGC	4.0	101.0	0.0202259784864458	0.4865063583900341
GCGTGTATCGAGGCACCC	4.0	101.0	0.0202259784864458	0.4865063583900341
GCGTGTATCGATGCTGGC	4.0	101.0	0.0202259784864458	0.4865063583900341
GGTTGTATCGATGCAGGC	4.0	101.0	0.0202259784864458	0.4865063583900341
AGGTGCATCGATGCGGGC	3.0	101.0	0.0151694838648343	0.4865063583900341
CGGCGCATCGATGCAGGC	3.0	101.0	0.0151694838648343	0.4865063583900341
GACCGCATCGATGCGGGC	3.0	101.0	0.0151694838648343	0.4865063583900341
GCATCGTTCGATGCAGGC	3.0	101.0	0.0151694838648343	0.4865063583900341
GCATGCATCGATGCGCCA	3.0	101.0	0.0151694838648343	0.4865063583900341
GCCAGCCTCGATGCACGC	3.0	101.0	0.0151694838648343	0.4865063583900341
GCCCGCATCGATGCAATC	3.0	101.0	0.0151694838648343	0.4865063583900341
GCCCGCCTCGATGCATGC	3.0	101.0	0.0151694838648343	0.4865063583900341
GCCTCGTTCGAGGCACCC	3.0	101.0	0.0151694838648343	0.4865063583900341
GCCTGCATCGATACGCCC	3.0	101.0	0.0151694838648343	0.4865063583900341
GCGTGCATCGAACCAGGC	3.0	101.0	0.0151694838648343	0.4865063583900341
GCACGCCTCGAAGGAGGC	2.0	101.0	0.0101129892432229	0.4865063583900341
GCCCGTATCGATGCATGC	2.0	101.0	0.0101129892432229	0.4865063583900341
GCCTGCATCGATACATGC	2.0	101.0	0.0101129892432229	0.4865063583900341
GCGCGCATCGATGCAGTC	2.0	101.0	0.0101129892432229	0.4865063583900341
GGGCGCCTCGATGCAGGC	2.0	101.0	0.0101129892432229	0.4865063583900341
ACGGGCATCGATGCAGGC	1.0	101.0	0.0050564946216114	0.4865063583900341
GCACGCATCGATACGGGC	1.0	101.0	0.0050564946216114	0.4865063583900341
GCATGGTTCGAGGCGCGC	1.0	101.0	0.0050564946216114	0.4865063583900341
GCCTGGTTCGATGCATGC	1.0	101.0	0.0050564946216114	0.4865063583900341
GCGCGCATCGAAGGAGGC	1.0	101.0	0.0050564946216114	0.4865063583900341
GCGCGCCTCGATAGAGGC	1.0	101.0	0.0050564946216114	0.4865063583900341
GCGGCCATCGACCACGCA	1.0	101.0	0.0050564946216114	0.4865063583900341
GGGCGCATCGAGGGATGC	1.0	101.0	0.0050564946216114	0.4865063583900341
GGGTGCCTCGAACCACGC	1.0	101.0	0.0050564946216114	0.4865063583900341
GGTGTTTTCGACAACACC	25.0	100.0	0.1264123655402864	0.481689463752509
GTTGTCGTCGACAACAAC	23.0	100.0	0.1162993762970635	0.481689463752509
GCGGGCATCGACGCAAAC	20.0	100.0	0.1011298924322291	0.481689463752509
GCATGTTTCGATGCATGC	17.0	100.0	0.0859604085673948	0.481689463752509
GCGGGCATCGACACAAAC	17.0	100.0	0.0859604085673948	0.481689463752509
TCGGCCATCGACGCAAAC	17.0	100.0	0.0859604085673948	0.481689463752509
CGGGGCATCGACACAAAC	16.0	100.0	0.0809039139457833	0.481689463752509
GCGGCATTCGATAACAAC	16.0	100.0	0.0809039139457833	0.481689463752509
CACGCCATCGACGCAAAC	15.0	100.0	0.0758474193241718	0.481689463752509
GCATGCGTCGAACGACGC	15.0	100.0	0.0758474193241718	0.481689463752509
GTGGCATTCGACGCAAAC	15.0	100.0	0.0758474193241718	0.481689463752509
GTGGCCATCGACGCAAAC	15.0	100.0	0.0758474193241718	0.481689463752509
GTTTAGGTCGATGGCCAC	15.0	100.0	0.0758474193241718	0.481689463752509
TGCGCCTTCGACGCAAAC	15.0	100.0	0.0758474193241718	0.481689463752509
CGCGCATTCGACGCCAAC	14.0	100.0	0.0707909247025604	0.481689463752509
CAGGCATTCGACACAAAC	13.0	100.0	0.0657344300809489	0.481689463752509
GCGTGTATCGACACACGC	13.0	100.0	0.0657344300809489	0.481689463752509
GGCGCCATCGACACCAAC	13.0	100.0	0.0657344300809489	0.481689463752509
ACGCGCATCGACAACAAC	12.0	100.0	0.0606779354593375	0.481689463752509
GCAGGCATCGAACACAAC	12.0	100.0	0.0606779354593375	0.481689463752509
GCTTGTATCGATGCATGC	12.0	100.0	0.0606779354593375	0.481689463752509
GGGCGCATCGAAAACAAC	12.0	100.0	0.0606779354593375	0.481689463752509
GACGCCATCGACGCAAAC	11.0	100.0	0.055621440837726	0.481689463752509
GCATCCGTCGATGCACGC	11.0	100.0	0.055621440837726	0.481689463752509
GCATCGTTCGAGGCACAC	11.0	100.0	0.055621440837726	0.481689463752509
GGTTGCATCGATGCATAC	11.0	100.0	0.055621440837726	0.481689463752509
CGCGGCCTCGACAACAAC	10.0	100.0	0.0505649462161145	0.481689463752509
GCCAGCATCGACAACAAC	10.0	100.0	0.0505649462161145	0.481689463752509
GCGTGCCTCGACGTCAAC	10.0	100.0	0.0505649462161145	0.481689463752509
CTCGCCATCGACGCAAAC	9.0	100.0	0.0455084515945031	0.481689463752509
GCCGCCTTCGACCACAAC	9.0	100.0	0.0455084515945031	0.481689463752509
GCGCGCATCGATGCGATC	9.0	100.0	0.0455084515945031	0.481689463752509
GCGGGCATCGAAGCACGC	9.0	100.0	0.0455084515945031	0.481689463752509
GTTTGGGTCGATGGCACG	9.0	100.0	0.0455084515945031	0.481689463752509
GCCCGTATCGATGCATAC	8.0	100.0	0.0404519569728916	0.481689463752509
GCGCATTTCGAATGCACA	8.0	100.0	0.0404519569728916	0.481689463752509
GCGCATTTCGAATGCGCA	8.0	100.0	0.0404519569728916	0.481689463752509
GCGTGGTTCGACAACAAC	8.0	100.0	0.0404519569728916	0.481689463752509
GTATGCATCGATGCTGGC	8.0	100.0	0.0404519569728916	0.481689463752509
GTCGGCATCGATGCACGC	8.0	100.0	0.0404519569728916	0.481689463752509
GCATGGTTCGATGCAAGC	7.0	100.0	0.0353954623512802	0.481689463752509
GCCTGCATCGAGGCTAAC	7.0	100.0	0.0353954623512802	0.481689463752509
GCCTGCCTCGAAGCAGGC	7.0	100.0	0.0353954623512802	0.481689463752509
GCTGCCATCGACCACAAC	7.0	100.0	0.0353954623512802	0.481689463752509
GGTTGCATCGATACACGC	7.0	100.0	0.0353954623512802	0.481689463752509
CGCGCATTCGACACCAAC	6.0	100.0	0.0303389677296687	0.481689463752509
GCGTGCATCGAACAACGC	6.0	100.0	0.0303389677296687	0.481689463752509
TCGTGCATCGATGCACGC	6.0	100.0	0.0303389677296687	0.481689463752509
GCAGGCATCGATGCATAC	5.0	100.0	0.0252824731080572	0.481689463752509
GCATGCATCGATGCGTAC	5.0	100.0	0.0252824731080572	0.481689463752509
GCATGGATCGAGGCATGC	5.0	100.0	0.0252824731080572	0.481689463752509
GCATGTTTCGAGGCGCAC	5.0	100.0	0.0252824731080572	0.481689463752509
GCCTGTTTCGATACAGGC	5.0	100.0	0.0252824731080572	0.481689463752509
GCGCGCCTCGAACGACGC	5.0	100.0	0.0252824731080572	0.481689463752509
GCGTGCATCGATACAAGC	5.0	100.0	0.0252824731080572	0.481689463752509
GGACGCATCGATGCAGGC	5.0	100.0	0.0252824731080572	0.481689463752509
GGGCGCCTCGAAGCATGC	5.0	100.0	0.0252824731080572	0.481689463752509
GCGCGCATCGACGCGCGC	4.0	100.0	0.0202259784864458	0.481689463752509
GGGCGCCTCGAGGCATGC	4.0	100.0	0.0202259784864458	0.481689463752509
GGGGCATTCGACACCAAC	4.0	100.0	0.0202259784864458	0.481689463752509
AGGCGCATCGATACACGC	3.0	100.0	0.0151694838648343	0.481689463752509
GCATGCCTCGAATGAGGC	3.0	100.0	0.0151694838648343	0.481689463752509
GCCCGCATCGAAGCATGC	3.0	100.0	0.0151694838648343	0.481689463752509
GCCCGCCTCGAGGCAGGC	3.0	100.0	0.0151694838648343	0.481689463752509
CCGGCATTCGACCACGCA	2.0	100.0	0.0101129892432229	0.481689463752509
GCATGCATCGAATCACGC	2.0	100.0	0.0101129892432229	0.481689463752509
GCATGCTTCGAGGCGCAC	2.0	100.0	0.0101129892432229	0.481689463752509
GCGCGCATCGAGGCCACC	2.0	100.0	0.0101129892432229	0.481689463752509
GCACGCCTCGAGGCAGGC	1.0	100.0	0.0050564946216114	0.481689463752509
GCGGGCATCGATACAGGC	1.0	100.0	0.0050564946216114	0.481689463752509
GCGTGCCTCGACACAGGC	1.0	100.0	0.0050564946216114	0.481689463752509
GCGTGCCTCGACGGATGC	1.0	100.0	0.0050564946216114	0.481689463752509
GCACGCATCGAGGCAGGC	0.0	100.0	0.0	0.481689463752509
GCCGGCCTCGAAGCAGGC	0.0	100.0	0.0	0.481689463752509
GCCTGTATCGAGGCAGGC	0.0	100.0	0.0	0.481689463752509
GCGCGCATCGATCGTGGC	0.0	100.0	0.0	0.481689463752509
GTTGCGTTCGACGCAAAC	28.0	99.0	0.1415818494051208	0.4768725691149839
GCGGCATTCGATGTACAC	24.0	99.0	0.121355870918675	0.4768725691149839
GCGCGCATCGACAACACA	23.0	99.0	0.1162993762970635	0.4768725691149839
GCACGCATCGACAACAAC	22.0	99.0	0.1112428816754521	0.4768725691149839
GGCGCATTCGACAACAAC	22.0	99.0	0.1112428816754521	0.4768725691149839
GCGTGCATCGACAATAAC	21.0	99.0	0.1061863870538406	0.4768725691149839
AGGTGCATCGACGTAAAC	20.0	99.0	0.1011298924322291	0.4768725691149839
CAGGCATTCGACGCAAAC	18.0	99.0	0.0910169031890062	0.4768725691149839
GCATGCATCGAGACAAAC	18.0	99.0	0.0910169031890062	0.4768725691149839
GCTGCCATCGACGTAAAC	17.0	99.0	0.0859604085673948	0.4768725691149839
GGTGTTGTCGAGGCACGC	17.0	99.0	0.0859604085673948	0.4768725691149839
GCAGCATTCGAGGTAAAC	16.0	99.0	0.0809039139457833	0.4768725691149839
GCGGCCTTCGAGGTAAAC	15.0	99.0	0.0758474193241718	0.4768725691149839
CGTGCATTCGACGTAAAC	14.0	99.0	0.0707909247025604	0.4768725691149839
CGGTGCATCGACGCAAAC	13.0	99.0	0.0657344300809489	0.4768725691149839
GCGGCATTCGAAGACAAC	13.0	99.0	0.0657344300809489	0.4768725691149839
GCGGCCTTCGAGGCAAAC	13.0	99.0	0.0657344300809489	0.4768725691149839
GCTGTTGTCGAAAACAGC	13.0	99.0	0.0657344300809489	0.4768725691149839
GGTGCAATCGAGGTAAAC	13.0	99.0	0.0657344300809489	0.4768725691149839
GCATGCATCGATGCTCAC	12.0	99.0	0.0606779354593375	0.4768725691149839
GCCGCATTCGACGTACAC	12.0	99.0	0.0606779354593375	0.4768725691149839
GCGGCATTCGAAACCAAC	12.0	99.0	0.0606779354593375	0.4768725691149839
GCGGTATTCGACGTAAAC	12.0	99.0	0.0606779354593375	0.4768725691149839
ACCGCCATCGACGTAAAC	11.0	99.0	0.055621440837726	0.4768725691149839
GGGGCATTCGACGACAAC	11.0	99.0	0.055621440837726	0.4768725691149839
ATGTGTATCGATGCATGC	10.0	99.0	0.0505649462161145	0.4768725691149839
GCAGCATTCGAGGCAAAC	10.0	99.0	0.0505649462161145	0.4768725691149839
GGCGCATTCGACGGCAAC	10.0	99.0	0.0505649462161145	0.4768725691149839
ACGCGCATCGAGGCGCGC	9.0	99.0	0.0455084515945031	0.4768725691149839
GCCGCATTCGACACCAAC	9.0	99.0	0.0455084515945031	0.4768725691149839
GGACGCATCGATGCACGC	9.0	99.0	0.0455084515945031	0.4768725691149839
ACAGCCATCGACGCAAAC	8.0	99.0	0.0404519569728916	0.4768725691149839
ACCGCATTCGACCACGCA	8.0	99.0	0.0404519569728916	0.4768725691149839
AGGGCATTCGACGCAAAC	8.0	99.0	0.0404519569728916	0.4768725691149839
GAGGGCCTCGACGCAAAC	8.0	99.0	0.0404519569728916	0.4768725691149839
GCACGCATCGATGCGTAC	8.0	99.0	0.0404519569728916	0.4768725691149839
GCCAGCATCGAAGCAGGC	8.0	99.0	0.0404519569728916	0.4768725691149839
GCGCGCATCGATACGTGC	8.0	99.0	0.0404519569728916	0.4768725691149839
GCGCGCATCGATGCATTC	8.0	99.0	0.0404519569728916	0.4768725691149839
GCGTGCATCGATACTAAC	8.0	99.0	0.0404519569728916	0.4768725691149839
GTTGTTTTCGAGGCGCAC	8.0	99.0	0.0404519569728916	0.4768725691149839
GCCCGCATCGATACACAC	7.0	99.0	0.0353954623512802	0.4768725691149839
GCCTGCATCGACACAAAC	7.0	99.0	0.0353954623512802	0.4768725691149839
GGTGTTATCGATTGTGGC	7.0	99.0	0.0353954623512802	0.4768725691149839
GTGCGCCTCGATGCATGC	7.0	99.0	0.0353954623512802	0.4768725691149839
TCGCGCATCGATGCAGGC	7.0	99.0	0.0353954623512802	0.4768725691149839
ATGTGCATCGATGCATAC	6.0	99.0	0.0303389677296687	0.4768725691149839
GCATGCATCGATGCGACC	6.0	99.0	0.0303389677296687	0.4768725691149839
GCATGTATCGATGCAACC	6.0	99.0	0.0303389677296687	0.4768725691149839
GCCTGTATCGATGCATAC	6.0	99.0	0.0303389677296687	0.4768725691149839
GGGTGCATCGACGGATGC	6.0	99.0	0.0303389677296687	0.4768725691149839
GCATGGATCGAGGCACGC	5.0	99.0	0.0252824731080572	0.4768725691149839
GGATGCATCGATGCAGGC	5.0	99.0	0.0252824731080572	0.4768725691149839
GTGTGCCTCGAGGCACGC	5.0	99.0	0.0252824731080572	0.4768725691149839
TCGCGCCTCGATGCACGC	5.0	99.0	0.0252824731080572	0.4768725691149839
AGCGCCATCGACGCCAAC	4.0	99.0	0.0202259784864458	0.4768725691149839
AGGCGCATCGATGCATAC	4.0	99.0	0.0202259784864458	0.4768725691149839
CGTGTTGTCGAGGCACGC	4.0	99.0	0.0202259784864458	0.4768725691149839
GCGAGCATCGAAGCACGC	4.0	99.0	0.0202259784864458	0.4768725691149839
GCGCGCCTCGATGGAGGC	4.0	99.0	0.0202259784864458	0.4768725691149839
GCGTGCATCGATACGAGC	4.0	99.0	0.0202259784864458	0.4768725691149839
GCGTGCTTCGAGGCATGC	4.0	99.0	0.0202259784864458	0.4768725691149839
GCTTGCATCGATGCACCC	4.0	99.0	0.0202259784864458	0.4768725691149839
GGCGCATTCGAAATGCGC	4.0	99.0	0.0202259784864458	0.4768725691149839
GTCCGCATCGATGCAGGC	4.0	99.0	0.0202259784864458	0.4768725691149839
AGCGGCCTCGAGGCACGC	3.0	99.0	0.0151694838648343	0.4768725691149839
GCATGCATCGAGGCACCG	3.0	99.0	0.0151694838648343	0.4768725691149839
GCATGTGTCGAGGCACGC	3.0	99.0	0.0151694838648343	0.4768725691149839
GCCTGCCTCGATACAGGC	3.0	99.0	0.0151694838648343	0.4768725691149839
GCCTGGGTCGAGGCACGC	3.0	99.0	0.0151694838648343	0.4768725691149839
GCGGGCATCGAAGCATGC	3.0	99.0	0.0151694838648343	0.4768725691149839
GTGGGCATCGATGCAGGC	3.0	99.0	0.0151694838648343	0.4768725691149839
AAGTGCCTCGATGCACGC	2.0	99.0	0.0101129892432229	0.4768725691149839
CGGCGCATCGAAGCAGGC	2.0	99.0	0.0101129892432229	0.4768725691149839
GCCTGCATCGAGGCAGCA	2.0	99.0	0.0101129892432229	0.4768725691149839
GCCTGTATCGATGCGTGC	2.0	99.0	0.0101129892432229	0.4768725691149839
GCGCGCATCGATACGAAC	2.0	99.0	0.0101129892432229	0.4768725691149839
GCGTGCATCGAGGCGGCA	2.0	99.0	0.0101129892432229	0.4768725691149839
GCGTGCCTCGATGGATGC	2.0	99.0	0.0101129892432229	0.4768725691149839
GGGCGCATCGAAGCAGGC	2.0	99.0	0.0101129892432229	0.4768725691149839
CGCCGCCTCGAACCACGC	1.0	99.0	0.0050564946216114	0.4768725691149839
GCCTGCATCGATGCGAAC	1.0	99.0	0.0050564946216114	0.4768725691149839
GCCTGCATCGATGCGCCT	1.0	99.0	0.0050564946216114	0.4768725691149839
GCGCGCCTCGAACGATGC	1.0	99.0	0.0050564946216114	0.4768725691149839
GCGTGCCTCGAGGCACGC	1.0	99.0	0.0050564946216114	0.4768725691149839
GCGTGTATCGACGCAGGC	1.0	99.0	0.0050564946216114	0.4768725691149839
GGGCGCATCGAGGCACGC	0.0	99.0	0.0	0.4768725691149839
GCCGCATTCGATGTCAAC	25.0	98.0	0.1264123655402864	0.4720556744774588
GGTGTTGTCGACAACAAC	22.0	98.0	0.1112428816754521	0.4720556744774588
AGCGCATTCGAGGTAAAC	21.0	98.0	0.1061863870538406	0.4720556744774588
GCATCGTTCGATGCACAC	20.0	98.0	0.1011298924322291	0.4720556744774588
GTTGTTGTCGACGCCAAC	20.0	98.0	0.1011298924322291	0.4720556744774588
GCCGCATTCGACGTAAAC	17.0	98.0	0.0859604085673948	0.4720556744774588
GGGCGCCTCGAAACAAAC	17.0	98.0	0.0859604085673948	0.4720556744774588
GGTGTTTTCGACAACAAC	17.0	98.0	0.0859604085673948	0.4720556744774588
ACGCGCATCGACGTAAAC	16.0	98.0	0.0809039139457833	0.4720556744774588
GCGCGCATCGAAGACAAC	16.0	98.0	0.0809039139457833	0.4720556744774588
GCGCGCCTCGACAACACC	16.0	98.0	0.0809039139457833	0.4720556744774588
CGTGCATTCGACGCAAAC	14.0	98.0	0.0707909247025604	0.4720556744774588
GCGGGCATCGAAGTAAAC	14.0	98.0	0.0707909247025604	0.4720556744774588
GCACGCATCGAAACAAAC	13.0	98.0	0.0657344300809489	0.4720556744774588
GAGGCATTCGACACAAAC	12.0	98.0	0.0606779354593375	0.4720556744774588
GAGTGCATCGATGCATAC	12.0	98.0	0.0606779354593375	0.4720556744774588
GCGTGCCTCGAAACCAAC	12.0	98.0	0.0606779354593375	0.4720556744774588
GACGCCATCGACACAAAC	11.0	98.0	0.055621440837726	0.4720556744774588
GCATGCATCGAATGATGC	11.0	98.0	0.055621440837726	0.4720556744774588
GCATGCCTCGAAAGAGGC	11.0	98.0	0.055621440837726	0.4720556744774588
GCATGCCTCGATGCACAC	11.0	98.0	0.055621440837726	0.4720556744774588
GCGGGCATCGAAGCAAAC	11.0	98.0	0.055621440837726	0.4720556744774588
GGCGCATTCGACGTCAAC	11.0	98.0	0.055621440837726	0.4720556744774588
AAGTGCATCGATACACAC	10.0	98.0	0.0505649462161145	0.4720556744774588
GCAAGCATCGATGCTTGC	10.0	98.0	0.0505649462161145	0.4720556744774588
GCCGCATTCGATGACAAC	10.0	98.0	0.0505649462161145	0.4720556744774588
GCCTGCATCGACAGCAAC	10.0	98.0	0.0505649462161145	0.4720556744774588
GCGGCATTCGATACCAAC	10.0	98.0	0.0505649462161145	0.4720556744774588
GCGTGCCTCGAAAACAAC	10.0	98.0	0.0505649462161145	0.4720556744774588
GCGTGCGTCGAAACACGC	10.0	98.0	0.0505649462161145	0.4720556744774588
GGCGCATTCGAGGTCAAC	10.0	98.0	0.0505649462161145	0.4720556744774588
GGCGCCATCGACGTCAAC	10.0	98.0	0.0505649462161145	0.4720556744774588
GGGGCCATCGACCCAAAC	10.0	98.0	0.0505649462161145	0.4720556744774588
GGTGCCATCGACGTAAAC	10.0	98.0	0.0505649462161145	0.4720556744774588
GCATGCGTCGATACATGC	9.0	98.0	0.0455084515945031	0.4720556744774588
GCATGCTTCGATACATGC	9.0	98.0	0.0455084515945031	0.4720556744774588
GCGTGCATCGAGGCCCAC	9.0	98.0	0.0455084515945031	0.4720556744774588
GCGTGTTTCGATGCATGC	9.0	98.0	0.0455084515945031	0.4720556744774588
GGCGCATTCGACCTAAAC	9.0	98.0	0.0455084515945031	0.4720556744774588
CGCGCATTCGAAATGCGC	8.0	98.0	0.0404519569728916	0.4720556744774588
GACCGCATCGATGCATGC	8.0	98.0	0.0404519569728916	0.4720556744774588
GCAGCCATCGACACAAAC	8.0	98.0	0.0404519569728916	0.4720556744774588
GCATGTATCGATGCGTAC	8.0	98.0	0.0404519569728916	0.4720556744774588
GTGTGCATCGATGCAACC	8.0	98.0	0.0404519569728916	0.4720556744774588
GCACGCATCGAAACATGC	7.0	98.0	0.0353954623512802	0.4720556744774588
GCGCGCATCGAACGTGGC	7.0	98.0	0.0353954623512802	0.4720556744774588
GCGTGCATCGAAGCGCGC	7.0	98.0	0.0353954623512802	0.4720556744774588
GCGTGCATCGAAGTAAAC	7.0	98.0	0.0353954623512802	0.4720556744774588
GCGTGTCTCGATGCACGC	7.0	98.0	0.0353954623512802	0.4720556744774588
AGTCGCATCGATGCACGC	6.0	98.0	0.0303389677296687	0.4720556744774588
GAGCGCATCGACAACAAC	6.0	98.0	0.0303389677296687	0.4720556744774588
GCCCGCGTCGATGCACGC	6.0	98.0	0.0303389677296687	0.4720556744774588
GCCGCATTCGAAGGCAAC	6.0	98.0	0.0303389677296687	0.4720556744774588
GCGGCATTCGACGAAAAC	6.0	98.0	0.0303389677296687	0.4720556744774588
GCGGGCATCGACAGATGC	6.0	98.0	0.0303389677296687	0.4720556744774588
GGCGGCATCGATGCATGC	6.0	98.0	0.0303389677296687	0.4720556744774588
GCATGCCTCGACACAGGC	5.0	98.0	0.0252824731080572	0.4720556744774588
GCCGCCATCGACGTAAGC	5.0	98.0	0.0252824731080572	0.4720556744774588
GCCTGCATCGATGCACCT	5.0	98.0	0.0252824731080572	0.4720556744774588
GCCTGTATCGATACACAC	5.0	98.0	0.0252824731080572	0.4720556744774588
GCGTGCATCGAAGCATAC	5.0	98.0	0.0252824731080572	0.4720556744774588
GTATGCATCGATGCGCGC	5.0	98.0	0.0252824731080572	0.4720556744774588
GCATGGGTCGAGGCATGC	4.0	98.0	0.0202259784864458	0.4720556744774588
GCATGTATCGAACCACGC	4.0	98.0	0.0202259784864458	0.4720556744774588
GCCGGCATCGATGCACCC	4.0	98.0	0.0202259784864458	0.4720556744774588
GCGTGCATCGAGGCACCT	4.0	98.0	0.0202259784864458	0.4720556744774588
GCGTGCCTCGAAACATGC	4.0	98.0	0.0202259784864458	0.4720556744774588
GTGAGCATCGATGCACGC	4.0	98.0	0.0202259784864458	0.4720556744774588
CATCGCATCGATGCAGGC	3.0	98.0	0.0151694838648343	0.4720556744774588
GCACGCATCGATACACCC	3.0	98.0	0.0151694838648343	0.4720556744774588
GCACGCATCGATGCTAAC	3.0	98.0	0.0151694838648343	0.4720556744774588
GCATGCATCGAGGCTCAC	3.0	98.0	0.0151694838648343	0.4720556744774588
GCATGCATCGATACACCT	3.0	98.0	0.0151694838648343	0.4720556744774588
GCCTGTTTCGAGGCACGC	3.0	98.0	0.0151694838648343	0.4720556744774588
GCGCGCATCGATGGAGGC	3.0	98.0	0.0151694838648343	0.4720556744774588
GCGGGCATCGAAGCAGGC	3.0	98.0	0.0151694838648343	0.4720556744774588
GCGTGCGTCGAAGCATGC	3.0	98.0	0.0151694838648343	0.4720556744774588
GGGTGCCTCGATGCAGGC	3.0	98.0	0.0151694838648343	0.4720556744774588
CCCGCATTCGACCACGCA	2.0	98.0	0.0101129892432229	0.4720556744774588
CGCCGCCTCGATGCACGC	2.0	98.0	0.0101129892432229	0.4720556744774588
CGGCGCCTCGATGCATGC	2.0	98.0	0.0101129892432229	0.4720556744774588
GCAAGCATCGATACATGC	2.0	98.0	0.0101129892432229	0.4720556744774588
GCCTGCATCGATGCAGCC	2.0	98.0	0.0101129892432229	0.4720556744774588
GCGTGCCTCGATGCGTGC	2.0	98.0	0.0101129892432229	0.4720556744774588
GGGCGCCTCGAAGCACGC	2.0	98.0	0.0101129892432229	0.4720556744774588
AGCTGCATCGATGCAGGC	1.0	98.0	0.0050564946216114	0.4720556744774588
CACCGCATCGATGCAGGC	1.0	98.0	0.0050564946216114	0.4720556744774588
GGGTGCATCGATGCGTGC	1.0	98.0	0.0050564946216114	0.4720556744774588
GCATGCCTCGAACCAGGC	0.0	98.0	0.0	0.4720556744774588
GCGGCATTCGACCACGCG	0.0	98.0	0.0	0.4720556744774588
GCGGCATTCGAACAAACA	35.0	97.0	0.176977311756401	0.4672387798399337
GTTTGCGTCGAAGCAAAC	25.0	97.0	0.1264123655402864	0.4672387798399337
GCGTGCGTCGAAACAAAC	23.0	97.0	0.1162993762970635	0.4672387798399337
GCACGCATCGAGGTAAAC	22.0	97.0	0.1112428816754521	0.4672387798399337
GCCGCATTCGACGACAAC	21.0	97.0	0.1061863870538406	0.4672387798399337
GCGCGCATCGACCCAAAC	21.0	97.0	0.1061863870538406	0.4672387798399337
GCGCGCATCGACCACAAC	20.0	97.0	0.1011298924322291	0.4672387798399337
CGCGCATTCGAGGACAAC	18.0	97.0	0.0910169031890062	0.4672387798399337
GCCGGCATCGAAACAAAC	18.0	97.0	0.0910169031890062	0.4672387798399337
GCGTGCCTCGAGGCAAAC	18.0	97.0	0.0910169031890062	0.4672387798399337
GCGTGCCTCGACAACACC	17.0	97.0	0.0859604085673948	0.4672387798399337
ACGCGCCTCGACAACAAC	16.0	97.0	0.0809039139457833	0.4672387798399337
GCATGCCTCGAGGCAAAC	15.0	97.0	0.0758474193241718	0.4672387798399337
GGTGCGTTCGACGCAAAC	15.0	97.0	0.0758474193241718	0.4672387798399337
GTGCGCATCGACACAAAC	15.0	97.0	0.0758474193241718	0.4672387798399337
CGCGCCTTCGAGGCAAAC	14.0	97.0	0.0707909247025604	0.4672387798399337
GCGTGTTTCGACGCACGC	14.0	97.0	0.0707909247025604	0.4672387798399337
GTTTGCGTCGAAGGCGCC	14.0	97.0	0.0707909247025604	0.4672387798399337
GTTTGTATCGACACAAAC	14.0	97.0	0.0707909247025604	0.4672387798399337
GCGTGCCTCGAGACAAAC	13.0	97.0	0.0657344300809489	0.4672387798399337
GTGTGCATCGATGCACAT	13.0	97.0	0.0657344300809489	0.4672387798399337
ATTGTTGTCGAGGACAAC	12.0	97.0	0.0606779354593375	0.4672387798399337
GAGGCATTCGACGTAAAC	12.0	97.0	0.0606779354593375	0.4672387798399337
GCCCGCCTCGACACAAAC	12.0	97.0	0.0606779354593375	0.4672387798399337
GCGTGCATCGAAACAAGC	12.0	97.0	0.0606779354593375	0.4672387798399337
ATGGGCATCGAAACAAAC	11.0	97.0	0.055621440837726	0.4672387798399337
CCGCGCATCGACGTAAAC	11.0	97.0	0.055621440837726	0.4672387798399337
GCATGCATCGATGCTAAC	11.0	97.0	0.055621440837726	0.4672387798399337
GTGGCATTCGACCACAAC	11.0	97.0	0.055621440837726	0.4672387798399337
GTTTACGTCGATGGCACC	11.0	97.0	0.055621440837726	0.4672387798399337
GGTGCATTCGAGGTAAAC	10.0	97.0	0.0505649462161145	0.4672387798399337
GGGCGCATCGAACGATGC	9.0	97.0	0.0455084515945031	0.4672387798399337
ACCGCCTTCGACCACAAC	8.0	97.0	0.0404519569728916	0.4672387798399337
CGGTTTGTCGACGCAAAC	8.0	97.0	0.0404519569728916	0.4672387798399337
GCCCGCATCGATGCACCT	8.0	97.0	0.0404519569728916	0.4672387798399337
GCGCGCATCGAGGCAAGC	8.0	97.0	0.0404519569728916	0.4672387798399337
GCGCGCATCGATGCATAT	8.0	97.0	0.0404519569728916	0.4672387798399337
GCGTGCATCGAGGCCAAC	8.0	97.0	0.0404519569728916	0.4672387798399337
GGGTGCATCGATGGATGC	8.0	97.0	0.0404519569728916	0.4672387798399337
GACCGTATCGATGCACGC	7.0	97.0	0.0353954623512802	0.4672387798399337
GCATGTATCGATGCACCT	7.0	97.0	0.0353954623512802	0.4672387798399337
GCGTGCATCGAGGCGTGC	7.0	97.0	0.0353954623512802	0.4672387798399337
GCGTGTATCGATACATGC	7.0	97.0	0.0353954623512802	0.4672387798399337
GTGCGCATCGATACAGGC	7.0	97.0	0.0353954623512802	0.4672387798399337
CAGTGCATCGATGCATGC	6.0	97.0	0.0303389677296687	0.4672387798399337
GATGGCATCGATGCATGC	6.0	97.0	0.0303389677296687	0.4672387798399337
GCAAGCATCGATGCAACC	6.0	97.0	0.0303389677296687	0.4672387798399337
GCATGGTTCGAGGCACCC	6.0	97.0	0.0303389677296687	0.4672387798399337
GCGCGCCTCGAGGGAGGC	6.0	97.0	0.0303389677296687	0.4672387798399337
GCGCGCCTCGATGGTTGC	6.0	97.0	0.0303389677296687	0.4672387798399337
GTGTGCATCGATGCGCGC	6.0	97.0	0.0303389677296687	0.4672387798399337
GCAACGTTCGATGCACGC	5.0	97.0	0.0252824731080572	0.4672387798399337
GCACGCCTCGAAGGATGC	5.0	97.0	0.0252824731080572	0.4672387798399337
GCAGCCTTCGACGCCAAC	5.0	97.0	0.0252824731080572	0.4672387798399337
GCATGCCTCGACGCACGC	5.0	97.0	0.0252824731080572	0.4672387798399337
GCCTGCTTCGATGCATGC	5.0	97.0	0.0252824731080572	0.4672387798399337
GCGCGTATCGATACAGGC	5.0	97.0	0.0252824731080572	0.4672387798399337
GCGTGCTTCGAGGCGCGC	5.0	97.0	0.0252824731080572	0.4672387798399337
GGCGGCATCGATGGATGC	5.0	97.0	0.0252824731080572	0.4672387798399337
CGCGCAATCGACCACGCA	4.0	97.0	0.0202259784864458	0.4672387798399337
GCAGGCATCGATACATGC	4.0	97.0	0.0202259784864458	0.4672387798399337
GCATGCATCGATGCGAAC	4.0	97.0	0.0202259784864458	0.4672387798399337
GCCAGCATCGATGCGCAC	4.0	97.0	0.0202259784864458	0.4672387798399337
GCCTCCATCGAGGCACGC	4.0	97.0	0.0202259784864458	0.4672387798399337
GCGCGCCTCGAACGTTGC	4.0	97.0	0.0202259784864458	0.4672387798399337
CCGCGCCTCGATGCAGGC	3.0	97.0	0.0151694838648343	0.4672387798399337
GCAAGCCTCGAGGCATGC	3.0	97.0	0.0151694838648343	0.4672387798399337
GCATGGTTCGAGGCATAC	3.0	97.0	0.0151694838648343	0.4672387798399337
GCCTGCTTCGAGGCACCC	3.0	97.0	0.0151694838648343	0.4672387798399337
GCGCATTTCGAATGCGGC	3.0	97.0	0.0151694838648343	0.4672387798399337
GCGCGCCTCGAGGCATAC	3.0	97.0	0.0151694838648343	0.4672387798399337
GGCCGCCTCGAGGCACGC	3.0	97.0	0.0151694838648343	0.4672387798399337
GTCCGCATCGATGCACGC	3.0	97.0	0.0151694838648343	0.4672387798399337
GAGTGCATCGATGCGCGC	2.0	97.0	0.0101129892432229	0.4672387798399337
GCCTGCATCGAGGCCGGC	2.0	97.0	0.0101129892432229	0.4672387798399337
GCGAGCATCGATACAGGC	2.0	97.0	0.0101129892432229	0.4672387798399337
GCGTGCATCGAGGCGCCA	2.0	97.0	0.0101129892432229	0.4672387798399337
GCCAGTATCGATGCACAC	1.0	97.0	0.0050564946216114	0.4672387798399337
GCCCGTATCGAGGCACGC	1.0	97.0	0.0050564946216114	0.4672387798399337
GCGTGCATCGATGCTACC	1.0	97.0	0.0050564946216114	0.4672387798399337
GTGGGCCTCGATGCATGC	1.0	97.0	0.0050564946216114	0.4672387798399337
GAGCGCCTCGAACCACGC	0.0	97.0	0.0	0.4672387798399337
GCATGCTTCGATGCAGGC	0.0	97.0	0.0	0.4672387798399337
GCATGTATCGATGCCGGC	0.0	97.0	0.0	0.4672387798399337
GCCAGCATCGAGGCAGGC	0.0	97.0	0.0	0.4672387798399337
GCGTGGTTCGATGCGGGC	0.0	97.0	0.0	0.4672387798399337
GCCCGCATCGACAACAAC	25.0	96.0	0.1264123655402864	0.4624218852024086
GTTGTCATCGACAACAAC	23.0	96.0	0.1162993762970635	0.4624218852024086
GCACGCATCGAACACAAC	21.0	96.0	0.1061863870538406	0.4624218852024086
GCGCGCATCGATGCGCCA	19.0	96.0	0.0960733978106177	0.4624218852024086
GCGCGCCTCGACAATAAC	17.0	96.0	0.0859604085673948	0.4624218852024086
GCGCGCATCGATCAATAC	16.0	96.0	0.0809039139457833	0.4624218852024086
GTGCGCATCGAGGCACGC	16.0	96.0	0.0809039139457833	0.4624218852024086
GACGCATTCGACGCAAAC	14.0	96.0	0.0707909247025604	0.4624218852024086
GCATGCCTCGACACAAAC	14.0	96.0	0.0707909247025604	0.4624218852024086
GCGGGCATCGATACACAC	14.0	96.0	0.0707909247025604	0.4624218852024086
GCGTGCATCGAATGATGC	14.0	96.0	0.0707909247025604	0.4624218852024086
GGCGCATTCGACACAAAC	14.0	96.0	0.0707909247025604	0.4624218852024086
GCATGCATCGAGGCTAAC	13.0	96.0	0.0657344300809489	0.4624218852024086
GTTTAGGTCGACAAACAC	13.0	96.0	0.0657344300809489	0.4624218852024086
AGGCGCATCGATGCAAAC	12.0	96.0	0.0606779354593375	0.4624218852024086
CGGGCATTCGACGACAAC	12.0	96.0	0.0606779354593375	0.4624218852024086
GCAGCCTTCGACACAAAC	12.0	96.0	0.0606779354593375	0.4624218852024086
[truncated: 8,001 more rows]
